# Supplementary material for: Extended-Spectrum β-Lactamase and carbapenemase-producing Escherichia coli O157:H7 among diarrheic patients in Shashemene, Ethiopia
Source: PLoS One. 2024 Aug 1;19(8):e0306691. doi: 10.1371/journal.pone.0306691 (PMC11293733; doi:10.1371/journal.pone.0306691)
Supplement: S1 File — (XLSX) [file pone.0306691.s001.xlsx]

## Sheet: General data
Name_HCF	Study_0	Isolatedpathogen	E.coliO157	adress	age	Age_group	gender	Numberofhousehold	Family_size	Educationalstatus	Ocopation	Availablityofdomesticanimal	Sourceofdrinkingwater	Drinkingwatertreatment	doyoudringkMilk	eatingstatusofuncoockedfood	Toilateavailablity	Handwashinghabit	withwhatdoyouwashyourhand	durationofdiarrhea	D_Dearhea	Numberofepisodein24hr	No_episode24	istherehouseholdwithdearhea	haveyoutakentratmentbeforecominghear	Fever	Vomiting	Bloodindiarrhea	Mucous	abdominalcramp
Awasho HC	E1AW193	No intended pathogen	Negative	Shashemene town	12	2024-06-15	Female	5	>=5	None	others	No	Tap	No treatment	No	No	Yes	always after visiting toilet	Soap and water	3	2024-01-03	3	<5	No	No	Yes	Yes	No	Yes	Yes
Awasho HC	E1AW194	Citrobacter	Negative	Shashemene town	23	16-25	Female	3	<=4	Secondary	Merchant	No	Tap	No treatment	No	No	Yes	before and after eating	Water only	3	2024-01-03	5	<5	No	No	No	No	No	No	No
Awasho HC	E1AW195	No intended pathogen	Negative	Shashemene town	7	2024-06-15	Female	5	>=5	Primary	Student	No	Tap	No treatment	No	No	Yes	always after visiting toilet	Water only	2	2024-01-03	3	<5	No	No	No	No	No	No	No
Awasho HC	E1AW196	No intended pathogen	Negative	Shashemene town	30	26-35	Male	3	<=4	Primary	Merchant	No	Tap	No treatment	No	No	Yes	before and after eating	Water only	3	2024-01-03	5	<5	No	No	No	No	No	No	No
Awasho HC	E1AW197	No intended pathogen	Negative	Shashemene town	4	<=5	Male	5	>=5	None	None	Yes	Tap	No treatment	No	No	Yes	before and after eating	Water only	3	2024-01-03	3	<5	No	No	No	No	No	Yes	No
Awasho HC	E1AW198	Providencia	Negative	Shashemene town	20	16-25	Female	3	<=4	Secondary	Farmer	No	Tap	Chemical	No	No	Yes	always after visiting toilet	Soap and water	3	2024-01-03	3	<5	No	No	No	No	No	No	No
Awasho HC	E1AW199	No intended pathogen	Negative	Shashemene town	8	2024-06-15	Female	7	>=5	Primary	Student	Yes	Tap	No treatment	No	No	Yes	before and after eating	Water only	3	2024-01-03	2	<5	No	No	No	No	No	No	No
Awasho HC	E1AW291	No intended pathogen	Negative	Shashemene town	8	2024-06-15	Female	7	>=5	Primary	Student	No	Tap	No treatment	No	No	Yes	always after visiting toilet	Water only	2	2024-01-03	3	<5	No	No	No	No	No	No	No
Awasho HC	E1AW292	No intended pathogen	Negative	Shashemene town	18	16-25	Female	5	>=5	None	others	No	Tap	No treatment	No	No	Yes	always after visiting toilet	Water only	2	2024-01-03	3	<5	No	No	No	No	No	No	No
Awasho HC	E1AW293	No intended pathogen	Negative	Shashemene town	16	16-25	Male	5	>=5	None	Farmer	Yes	Tap	No treatment	No	No	Yes	before and after eating	Water only	2	2024-01-03	3	<5	No	No	No	No	No	No	No
Awasho HC	E1AW294	No intended pathogen	Negative	Shashemene town	15	2024-06-15	Female	5	>=5	Primary	others	No	Tap	No treatment	No	No	Yes	always after visiting toilet	Water only	2	2024-01-03	3	<5	No	No	No	No	No	No	No
Awasho HC	E1AW295	No intended pathogen	Negative	Shashemene town	10	2024-06-15	Male	1	<=4	Primary	Farmer	Yes	Domestic	No treatment	No	No	Yes	before and after eating	Water only	4	>=3	3	<5	No	No	No	Yes	No	No	No
Awasho HC	E1AW296	No intended pathogen	Negative	Shashemene town	3	<=5	Male	5	>=5	None	None	Yes	Domestic	No treatment	No	Yes	Yes	always after visiting toilet	Water only	3	2024-01-03	3	<5	No	No	No	Yes	No	No	No
Awasho HC	E1AW297	No intended pathogen	Negative	Shashemene town	3	<=5	Female	3	<=4	None	None	No	Tap	No treatment	No	No	Yes	always after visiting toilet	Water only	3	2024-01-03	3	<5	No	No	No	Yes	No	No	No
Awasho HC	E1AW298	No intended pathogen	Negative	Shashemene town	17	16-25	Male	5	>=5	None	Farmer	Yes	Tap	No treatment	No	Yes	Yes	always after visiting toilet	Water only	2	2024-01-03	2	<5	No	No	No	No	No	No	No
Awasho HC	E1AW299	No intended pathogen	Negative	Shashemene town	2	<=5	Female	5	>=5	None	None	Yes	Domestic	No treatment	No	Yes	Yes	always after visiting toilet	Water only	3	2024-01-03	3	<5	No	No	No	No	No	No	No
Awasho HC	E1AW341	No intended pathogen	Negative	Shashemene town	20	16-25	Male	7	>=5	Secondary	Farmer	Yes	Domestic	No treatment	Yes	Yes	Yes	always after visiting toilet	Soap and water	3	2024-01-03	3	<5	No	No	No	No	No	No	No
Awasho HC	E1AW343	E.coli O157	Positive	Shashemene town	50	46-55	Female	5	>=5	None	Farmer	Yes	Domestic	No treatment	No	Yes	Yes	always after visiting toilet	Water only	3	2024-01-03	3	<5	No	No	No	No	Yes	No	Yes
Awasho HC	E1AW345	No intended pathogen	Negative	Shashemene town	20	16-25	Female	5	>=5	Collage	Merchant	Yes	Tap	No treatment	No	No	Yes	before and after eating	Water only	2	2024-01-03	3	<5	No	No	No	No	No	No	No
Awasho HC	E1AW346	No intended pathogen	Negative	Shashemene town	15	2024-06-15	Female	5	>=5	Primary	Farmer	No	Tap	No treatment	Yes	Yes	Yes	all the time	Water only	2	2024-01-03	1	<5	No	No	Yes	Yes	No	No	No
Awasho HC	E1AW347	No intended pathogen	Negative	Shashemene town	3	<=5	Female	6	>=5	None	None	Yes	Tap	No treatment	Yes	Yes	Yes	all the time	Soap and water	2	2024-01-03	3	<5	No	No	No	No	No	No	No
Awasho HC	E1AW348	No intended pathogen	Negative	Shashemene town	8	2024-06-15	Female	5	>=5	Primary	Student	No	Tap	No treatment	Yes	Yes	Yes	all the time	Water only	2	2024-01-03	3	<5	No	No	No	No	No	No	No
Awasho HC	E1AW349	No intended pathogen	Negative	Shashemene town	8	2024-06-15	Female	6	>=5	Primary	Student	Yes	Tap	No treatment	No	Yes	No	before and after eating	Water only	2	2024-01-03	3	<5	No	No	No	No	No	No	No
Awasho HC	E1AW350	No intended pathogen	Negative	Shashemene town	2	<=5	Male	3	<=4	None	None	No	Tap	No treatment	No	Yes	Yes	all the time	Water only	3	2024-01-03	3	<5	No	No	Yes	Yes	No	No	No
Awasho HC	E1AW352	No intended pathogen	Negative	Shashemene town	25	16-25	Female	6	>=5	Primary	Farmer	Yes	Tap	No treatment	No	Yes	No	before and after eating	Water only	2	2024-01-03	3	<5	No	No	No	No	Yes	No	Yes
Awasho HC	E1AW353	No intended pathogen	Negative	Shashemene town	25	16-25	Female	5	>=5	University	Merchant	No	Tap	No treatment	No	Yes	Yes	all the time	Water only	2	2024-01-03	3	<5	No	No	No	No	Yes	No	No
Awasho HC	E1AW354	No intended pathogen	Negative	Shashemene town	1	<=5	Female	5	>=5	None	None	Yes	Tap	No treatment	No	Yes	Yes	all the time	Water only	2	2024-01-03	3	<5	No	No	Yes	Yes	No	No	No
Awasho HC	E1AW355	No intended pathogen	Negative	Shashemene town	3	<=5	Female	5	>=5	None	None	Yes	Tap	No treatment	Yes	Yes	Yes	before and after eating	Water only	2	2024-01-03	3	<5	No	No	No	No	No	No	No
Awasho HC	E1AW357	No intended pathogen	Negative	Shashemene town	2	<=5	Male	5	>=5	None	None	No	Tap	No treatment	Yes	Yes	No	before and after eating	Water only	2	2024-01-03	3	<5	No	No	No	No	No	No	No
Awasho HC	E1AW359	E.coli O157	Positive	Shashemene town	16	16-25	Male	4	<=4	Primary	Farmer	Yes	Domestic	No treatment	No	Yes	Yes	before and after eating	Water only	1	2024-01-03	2	<5	No	No	Yes	Yes	No	No	No
Awasho HC	E1AW361	No intended pathogen	Negative	Shashemene town	10	2024-06-15	Male	3	<=4	Primary	Student	No	Tap	No treatment	No	No	Yes	always after visiting toilet	Soap and water	2	2024-01-03	3	<5	No	No	Yes	Yes	No	No	No
Awasho HC	E1AW363	No intended pathogen	Negative	Shashemene town	3	<=5	Female	6	>=5	None	None	No	Tap	No treatment	No	No	Yes	before and after eating	Water only	3	2024-01-03	2	<5	No	No	Yes	Yes	No	No	No
Awasho HC	E1AW364	No intended pathogen	Negative	Shashemene town	21	16-25	Female	7	>=5	Primary	Farmer	Yes	Tap	No treatment	No	Yes	Yes	always after visiting toilet	Water only	2	2024-01-03	2	<5	No	No	Yes	Yes	No	No	No
Awasho HC	E1AW365	No intended pathogen	Negative	Shashemene town	2	<=5	Female	6	>=5	None	None	Yes	Tap	No treatment	No	No	Yes	always after visiting toilet	Water only	2	2024-01-03	3	<5	No	No	Yes	Yes	No	No	No
Awasho HC	E1AW366	No intended pathogen	Negative	Shashemene town	3	<=5	Male	4	<=4	None	None	Yes	Tap	No treatment	No	No	Yes	before and after eating	Water only	2	2024-01-03	3	<5	No	No	No	No	No	No	No
Awasho HC	E1AW367	E.coli O157	Positive	Shashemene town	2	<=5	Male	4	<=4	None	None	Yes	Domestic	No treatment	No	Yes	Yes	before and after eating	Water only	2	2024-01-03	3	<5	No	No	No	No	No	No	No
Awasho HC	E1AW369	No intended pathogen	Negative	Shashemene town	14	2024-06-15	Male	7	>=5	Primary	Farmer	Yes	Tap	No treatment	No	No	Yes	always after visiting toilet	Water only	3	2024-01-03	3	<5	No	No	Yes	Yes	No	No	No
Awasho HC	E1AW372	No intended pathogen	Negative	Shashemene town	30	26-35	Male	4	<=4	University	Employee	No	Tap	No treatment	No	Yes	Yes	always after visiting toilet	Water only	3	2024-01-03	3	<5	No	No	No	No	No	No	Yes
Awasho HC	E1AW373	No intended pathogen	Negative	Shashemene town	18	16-25	Male	3	<=4	Primary	Farmer	Yes	Tap	No treatment	No	No	Yes	always after visiting toilet	Water only	3	2024-01-03	3	<5	No	No	Yes	Yes	No	No	Yes
Awasho HC	E1AW379	No intended pathogen	Negative	Shashemene town	25	16-25	Female	7	>=5	None	Farmer	Yes	Tap	No treatment	No	No	Yes	always after visiting toilet	Soap and water	4	>=3	3	<5	No	No	Yes	Yes	No	No	Yes
Awasho HC	E1AW383	No intended pathogen	Negative	Shashemene town	20	16-25	Male	5	>=5	None	Farmer	Yes	Tap	No treatment	No	No	Yes	before and after eating	Soap and water	2	2024-01-03	3	<5	No	No	No	No	No	No	No
Awasho HC	E1AW386	E.coli O157	Positive	Shashemene town	3	<=5	Male	4	<=4	None	None	Yes	Domestic	No treatment	No	Yes	Yes	before and after eating	Water only	2	2024-01-03	3	<5	No	No	No	No	No	No	No
Awasho HC	E1AW387	No intended pathogen	Negative	Shashemene town	25	16-25	Male	3	<=4	Secondary	Farmer	Yes	Tap	No treatment	No	No	Yes	always after visiting toilet	Water only	2	2024-01-03	3	<5	No	No	No	No	No	No	No
Awasho HC	E1AW388	No intended pathogen	Negative	Shashemene town	45	36-45	Male	2	<=4	None	Farmer	Yes	Tap	No treatment	No	No	Yes	before and after eating	Water only	3	2024-01-03	3	<5	No	No	Yes	Yes	No	No	No
Awasho HC	E1AW389	No intended pathogen	Negative	Shashemene town	2	<=5	Male	5	>=5	None	None	No	Tap	No treatment	No	No	Yes	before and after eating	Soap and water	3	2024-01-03	3	<5	No	No	No	No	No	No	No
Awasho HC	E1AW117	E.coli O157	Positive	Shashemene town	13	2024-06-15	Female	4	<=4	Primary	Student	Yes	Domestic	No treatment	No	Yes	Yes	before and after eating	Water only	2	2024-01-03	3	<5	No	No	No	No	No	No	No
Awasho HC	E1AW121	E.coli O157	Positive	Shashemene town	2	<=5	Male	5	>=5	None	None	Yes	Domestic	No treatment	No	Yes	Yes	before and after eating	Water only	2	2024-01-03	4	<5	No	No	No	No	No	No	No
Awasho HC	E1AW138	E.coli O157	Positive	Shashemene town	2	<=5	Male	2	<=4	None	None	Yes	Domestic	No treatment	No	Yes	Yes	before and after eating	Water only	2	2024-01-03	3	<5	No	No	No	No	No	No	No
Awasho HC	E1AW153	E.coli O157	Positive	Shashemene town	27	26-35	Female	8	>=5	Primary	Farmer	Yes	Domestic	No treatment	No	Yes	Yes	before and after eating	Water only	2	2024-01-03	3	<5	No	No	No	No	No	No	No
Awasho HC	E1AW154	E.coli O157	Positive	Shashemene town	21	16-25	Male	6	>=5	Primary	Farmer	Yes	Domestic	No treatment	No	Yes	Yes	before and after eating	Water only	2	2024-01-03	4	<5	No	No	No	No	Yes	No	Yes
Awasho HC	E1AW158	E.coli O157	Positive	Shashemene town	4	<=5	Male	2	<=4	Primary	Student	Yes	Domestic	No treatment	No	Yes	Yes	before and after eating	Water only	2	2024-01-03	3	<5	No	No	No	No	No	No	No
Melak oda hosp	E1ME122	No intended pathogen	Negative	Shashemene town	6	2024-06-15	Male	7	>=5	Primary	Student	Yes	Tap	No treatment	Yes	No	No	all the time	Water only	1	2024-01-03	2	<5	No	No	Yes	Yes	No	Yes	Yes
Melak oda hosp	E1ME123	No intended pathogen	Negative	Shashemene town	25	16-25	Female	6	>=5	None	Farmer	Yes	Tap	No treatment	No	No	Yes	before and after eating	Water only	1	2024-01-03	6	>=5	No	No	Yes	Yes	No	No	Yes
Melak oda hosp	E1ME124	No intended pathogen	Negative	Shashemene town	16	16-25	Male	8	>=5	Primary	others	No	Tap	No treatment	No	No	Yes	before and after eating	Water only	3	2024-01-03	4	<5	No	No	Yes	Yes	No	No	No
Melak oda hosp	E1ME125	No intended pathogen	Negative	Shashemene town	32	26-35	Female	4	<=4	Primary	Merchant	No	Tap	No treatment	No	No	Yes	always after visiting toilet	Soap and water	1	2024-01-03	6	>=5	No	No	No	No	No	No	Yes
Melak oda hosp	E1ME126	No intended pathogen	Negative	Shashemene town	19	16-25	Female	7	>=5	Secondary	Student	No	Tap	No treatment	No	No	Yes	always after visiting toilet	Soap and water	1	2024-01-03	4	<5	No	No	No	No	No	No	Yes
Melak oda hosp	E1ME127	No intended pathogen	Negative	shahemene woreda	50	46-55	Male	12	>=5	None	Farmer	Yes	Tap	No treatment	Yes	Yes	Yes	always after visiting toilet	Water only	2	2024-01-03	4	<5	No	No	No	No	No	No	No
Melak oda hosp	E1ME128	Shigella Spp	Negative	shahemene woreda	20	16-25	Male	6	>=5	Secondary	Student	Yes	Tap	No treatment	Yes	Yes	Yes	always after visiting toilet	Water only	1	2024-01-03	5	<5	No	No	No	No	No	No	No
Melak oda hosp	E1ME129	No intended pathogen	Negative	Shashemene town	38	36-45	Female	5	>=5	Secondary	Merchant	Yes	Tap	No treatment	Yes	Yes	Yes	always after visiting toilet	Water only	2	2024-01-03	4	<5	No	No	Yes	Yes	No	No	Yes
Melak oda hosp	E1ME150	No intended pathogen	Negative	shahemene woreda	19	16-25	Male	8	>=5	Primary	Farmer	Yes	Tap	No treatment	No	No	Yes	always after visiting toilet	Water only	2	2024-01-03	4	<5	No	No	No	No	No	No	No
Melak oda hosp	E1ME151	No intended pathogen	Negative	Shashemene town	45	36-45	Female	6	>=5	Primary	Farmer	Yes	Tap	No treatment	Yes	Yes	Yes	always after visiting toilet	Water only	1	2024-01-03	4	<5	No	No	No	No	No	Yes	Yes
Melak oda hosp	E1ME152	No intended pathogen	Negative	Shashemene town	26	26-35	Male	11	>=5	Primary	others	Yes	Tap	No treatment	Yes	Yes	Yes	all the time	Soap and water	3	2024-01-03	6	>=5	No	No	Yes	Yes	No	No	Yes
Melak oda hosp	E1ME153	No intended pathogen	Negative	Shashemene town	20	16-25	Female	4	<=4	Primary	Employee	Yes	Tap	No treatment	Yes	No	Yes	all the time	Soap and water	1	2024-01-03	3	<5	No	No	No	No	No	No	Yes
Melak oda hosp	E1ME154	No intended pathogen	Negative	Shashemene town	11	2024-06-15	Male	5	>=5	Primary	Student	No	Tap	Filtering	Yes	Yes	Yes	all the time	Soap and water	2	2024-01-03	8	>=5	No	No	Yes	Yes	No	Yes	Yes
Melak oda hosp	E1ME155	No intended pathogen	Negative	Shashemene town	10	2024-06-15	Female	4	<=4	Primary	Student	Yes	Tap	No treatment	Yes	Yes	Yes	always after visiting toilet	Water only	2	2024-01-03	4	<5	No	No	Yes	Yes	No	No	Yes
Melak oda hosp	E1ME156	No intended pathogen	Negative	Shashemene town	18	16-25	Male	28	>=5	Primary	others	No	Tap	No treatment	No	No	Yes	always after visiting toilet	Water only	4	>=3	4	<5	No	No	No	No	No	No	No
Melak oda hosp	E1ME157	No intended pathogen	Negative	Shashemene town	18	16-25	Female	6	>=5	Primary	Employee	Yes	Tap	No treatment	Yes	Yes	Yes	all the time	Soap and water	1	2024-01-03	4	<5	No	No	No	Yes	No	No	No
Melak oda hosp	E1ME158	No intended pathogen	Negative	Shashemene town	12	2024-06-15	Male	5	>=5	Primary	Student	Yes	Tap	No treatment	Yes	Yes	Yes	all the time	Water only	2	2024-01-03	7	>=5	No	No	No	Yes	No	No	No
Melak oda hosp	E1ME159	No intended pathogen	Negative	Shashemene town	37	36-45	Female	6	>=5	Primary	others	No	Tap	No treatment	Yes	Yes	Yes	all the time	Water only	3	2024-01-03	4	<5	No	No	No	No	No	No	No
Melak oda hosp	E1ME160	No intended pathogen	Negative	Shashemene town	20	16-25	Female	8	>=5	Secondary	Student	Yes	Tap	No treatment	Yes	Yes	Yes	always after visiting toilet	Water only	3	2024-01-03	4	<5	No	No	No	Yes	No	No	No
Melak oda hosp	E1ME161	No intended pathogen	Negative	Shashemene town	48	46-55	Male	7	>=5	Primary	Farmer	Yes	Tap	No treatment	Yes	Yes	Yes	always after visiting toilet	Water only	4	>=3	4	<5	No	No	No	No	No	No	No
Melak oda hosp	E1ME162	No intended pathogen	Negative	Shashemene town	25	16-25	Female	4	<=4	Primary	Farmer	Yes	Tap	No treatment	Yes	Yes	Yes	all the time	Water only	2	2024-01-03	4	<5	No	No	No	No	No	No	Yes
Melak oda hosp	E1ME163	No intended pathogen	Negative	Shashemene town	18	16-25	Male	5	>=5	Primary	others	No	Tap	No treatment	No	No	Yes	all the time	Water only	2	2024-01-03	4	<5	No	No	No	No	No	No	No
Melak oda hosp	E1ME164	No intended pathogen	Negative	Shashemene town	20	16-25	Female	3	<=4	Primary	Employee	No	Tap	No treatment	Yes	Yes	Yes	all the time	Soap and water	1	2024-01-03	5	<5	No	No	No	No	No	No	No
Melak oda hosp	E1ME165	No intended pathogen	Negative	Shashemene town	17	16-25	Female	1	<=4	Primary	others	No	Tap	No treatment	Yes	Yes	Yes	all the time	Soap and water	4	>=3	6	>=5	No	No	No	No	No	No	No
Melak oda hosp	E1ME166	No intended pathogen	Negative	Shashemene town	21	16-25	Male	7	>=5	Primary	Farmer	Yes	Tap	No treatment	No	Yes	Yes	all the time	Water only	2	2024-01-03	4	<5	No	No	No	No	No	No	No
Melak oda hosp	E1ME167	No intended pathogen	Negative	Shashemene town	26	26-35	Male	5	>=5	Secondary	Merchant	No	Tap	Boiling	Yes	Yes	Yes	all the time	Soap and water	2	2024-01-03	4	<5	No	No	No	No	No	No	Yes
Melak oda hosp	E1ME168	No intended pathogen	Negative	Shashemene town	18	16-25	Female	5	>=5	Primary	Student	No	Tap	No treatment	Yes	Yes	Yes	always after visiting toilet	Soap and water	3	2024-01-03	4	<5	No	No	No	No	No	No	No
Melak oda hosp	E1ME169	No intended pathogen	Negative	Shashemene town	56	>=56	Male	10	>=5	Primary	Farmer	Yes	Tap	No treatment	Yes	Yes	Yes	all the time	Water only	2	2024-01-03	4	<5	No	No	No	No	No	No	No
Melak oda hosp	E1ME170	No intended pathogen	Negative	Shashemene town	22	16-25	Male	3	<=4	Primary	others	No	Tap	No treatment	Yes	Yes	Yes	always after visiting toilet	Water only	2	2024-01-03	3	<5	No	No	No	No	No	No	No
Melak oda hosp	E1ME171	No intended pathogen	Negative	Shashemene town	28	26-35	Female	4	<=4	Secondary	Employee	No	Tap	No treatment	Yes	Yes	Yes	all the time	Soap and water	2	2024-01-03	3	<5	No	No	No	No	No	No	No
Melak oda hosp	E1ME172	No intended pathogen	Negative	Shashemene town	32	26-35	Male	3	<=4	Secondary	others	Yes	Tap	No treatment	Yes	Yes	Yes	all the time	Soap and water	4	>=3	4	<5	No	No	No	No	Yes	No	No
Melak oda hosp	E1ME173	No intended pathogen	Negative	Shashemene town	19	16-25	Male	4	<=4	Primary	others	No	Tap	No treatment	Yes	Yes	Yes	all the time	Soap and water	3	2024-01-03	4	<5	No	No	No	No	No	No	No
Melak oda hosp	E1ME174	No intended pathogen	Negative	Shashemene town	45	36-45	Female	6	>=5	Secondary	others	Yes	Tap	No treatment	Yes	Yes	Yes	always after visiting toilet	Water only	3	2024-01-03	4	<5	No	No	No	No	No	No	No
Melak oda hosp	E1ME175	No intended pathogen	Negative	Shashemene town	20	16-25	Male	5	>=5	Secondary	others	No	Tap	Chemical	Yes	Yes	Yes	all the time	Soap and water	2	2024-01-03	4	<5	No	No	No	No	No	No	No
Melak oda hosp	E1ME176	No intended pathogen	Negative	Shashemene town	11	2024-06-15	Male	7	>=5	Secondary	others	Yes	Tap	No treatment	Yes	Yes	Yes	always after visiting toilet	Water only	2	2024-01-03	4	<5	No	No	No	No	No	No	No
Melak oda hosp	E1ME177	No intended pathogen	Negative	shahemene woreda	4	<=5	Female	6	>=5	None	None	Yes	Tap	No treatment	Yes	Yes	Yes	before and after eating	Water only	3	2024-01-03	4	<5	No	No	Yes	Yes	No	No	Yes
Melak oda hosp	E1ME178	No intended pathogen	Negative	Shashemene town	10	2024-06-15	Male	5	>=5	Primary	Student	No	Tap	No treatment	No	No	Yes	all the time	Water only	2	2024-01-03	4	<5	No	No	Yes	Yes	No	No	Yes
Melak oda hosp	E1ME179	No intended pathogen	Negative	Shashemene town	24	16-25	Male	8	>=5	Primary	Employee	No	Tap	No treatment	No	No	Yes	all the time	Water only	3	2024-01-03	6	>=5	No	No	No	No	No	No	Yes
Melak oda hosp	E1ME180	No intended pathogen	Negative	shahemene woreda	8	2024-06-15	Female	9	>=5	Primary	Student	Yes	Tap	No treatment	Yes	Yes	Yes	always after visiting toilet	Water only	2	2024-01-03	6	>=5	No	No	Yes	Yes	No	No	Yes
Melak oda hosp	E1ME181	No intended pathogen	Negative	Shashemene town	28	26-35	Female	5	>=5	Primary	Merchant	Yes	Tap	No treatment	Yes	Yes	Yes	all the time	Water only	2	2024-01-03	4	<5	No	No	No	No	No	No	No
Melak oda hosp	E1ME182	No intended pathogen	Negative	Shashemene town	26	26-35	Female	4	<=4	Secondary	others	No	Tap	No treatment	Yes	Yes	Yes	all the time	Water only	2	2024-01-03	4	<5	No	No	No	Yes	No	No	Yes
Melak oda hosp	E1ME183	No intended pathogen	Negative	Shashemene town	2	<=5	Male	7	>=5	None	None	Yes	Tap	No treatment	Yes	No	Yes	all the time	Water only	3	2024-01-03	4	<5	No	No	No	No	No	Yes	Yes
Melak oda hosp	E1ME184	pantoe	Negative	Shashemene town	4	<=5	Male	6	>=5	Primary	Student	No	Tap	No treatment	No	No	Yes	all the time	Soap and water	2	2024-01-03	4	<5	No	No	No	Yes	No	No	Yes
Melak oda hosp	E1ME185	No intended pathogen	Negative	Shashemene town	22	16-25	Male	10	>=5	Secondary	others	No	Tap	No treatment	No	No	Yes	all the time	Soap and water	2	2024-01-03	4	<5	No	No	Yes	Yes	No	No	No
Melak oda hosp	E1ME186	No intended pathogen	Negative	Shashemene town	4	<=5	Male	4	<=4	Primary	Student	No	Tap	No treatment	No	No	Yes	all the time	Soap and water	2	2024-01-03	4	<5	No	No	No	Yes	No	No	No
Melak oda hosp	E1ME187	No intended pathogen	Negative	Shashemene town	16	16-25	Female	9	>=5	Secondary	Farmer	Yes	Tap	No treatment	Yes	Yes	Yes	all the time	Water only	2	2024-01-03	4	<5	No	No	No	Yes	No	No	No
Melak oda hosp	E1ME188	No intended pathogen	Negative	shahemene woreda	9	2024-06-15	Male	6	>=5	Primary	Student	Yes	Tap	No treatment	Yes	Yes	Yes	all the time	Water only	3	2024-01-03	6	>=5	No	No	Yes	Yes	No	No	No
Melak oda hosp	E1ME189	No intended pathogen	Negative	shahemene woreda	12	2024-06-15	Female	8	>=5	Primary	Student	Yes	Tap	No treatment	Yes	Yes	Yes	all the time	Water only	3	2024-01-03	4	<5	No	No	No	Yes	No	No	No
Melak oda hosp	E1ME190	No intended pathogen	Negative	Shashemene town	27	26-35	Female	7	>=5	None	Student	Yes	Tap	No treatment	Yes	Yes	Yes	all the time	Water only	4	>=3	4	<5	No	No	No	No	No	No	No
Melak oda hosp	E1ME191	salmonella	Negative	Shashemene town	6	2024-06-15	Male	7	>=5	Primary	Student	Yes	Tap	No treatment	Yes	No	No	all the time	Water only	1	2024-01-03	2	<5	No	No	Yes	Yes	No	Yes	Yes
Melak oda hosp	E1ME192	No intended pathogen	Negative	Shashemene town	25	16-25	Female	6	>=5	None	Farmer	Yes	Tap	No treatment	No	No	Yes	before and after eating	Water only	1	2024-01-03	6	>=5	No	No	Yes	Yes	No	No	Yes
Melak oda hosp	E1ME193	No intended pathogen	Negative	Shashemene town	16	16-25	Male	8	>=5	Primary	others	No	Tap	No treatment	No	No	Yes	before and after eating	Water only	3	2024-01-03	4	<5	No	No	Yes	Yes	No	No	No
Melak oda hosp	E1ME194	salmonella	Negative	Shashemene town	32	26-35	Female	4	<=4	Primary	Merchant	No	Tap	No treatment	No	No	Yes	always after visiting toilet	Soap and water	1	2024-01-03	6	>=5	No	No	No	No	No	No	Yes
Melak oda hosp	E1ME195	No intended pathogen	Negative	Shashemene town	19	16-25	Female	7	>=5	Secondary	Student	No	Tap	No treatment	No	No	Yes	always after visiting toilet	Soap and water	1	2024-01-03	4	<5	No	No	No	No	No	No	Yes
Melak oda hosp	E1ME196	No intended pathogen	Negative	Shashemene town	50	46-55	Male	12	>=5	None	Farmer	Yes	Tap	No treatment	Yes	Yes	Yes	always after visiting toilet	Water only	2	2024-01-03	4	<5	No	No	No	No	No	No	No
Melak oda hosp	E1ME197	No intended pathogen	Negative	Shashemene town	20	16-25	Male	6	>=5	Secondary	Student	Yes	Tap	No treatment	Yes	Yes	Yes	always after visiting toilet	Water only	1	2024-01-03	5	<5	No	No	No	No	No	No	No
Melak oda hosp	E1ME198	No intended pathogen	Negative	Shashemene town	38	36-45	Female	5	>=5	Secondary	Merchant	Yes	Tap	No treatment	Yes	Yes	Yes	always after visiting toilet	Water only	2	2024-01-03	4	<5	No	No	Yes	Yes	No	No	Yes
Melak oda hosp	E1ME199	No intended pathogen	Negative	Shashemene town	19	16-25	Male	8	>=5	Primary	Farmer	Yes	Tap	No treatment	No	No	Yes	always after visiting toilet	Water only	2	2024-01-03	4	<5	No	No	No	No	No	No	No
Melak oda hosp	E1ME200	No intended pathogen	Negative	Shashemene town	45	36-45	Female	6	>=5	Primary	Farmer	Yes	Tap	No treatment	Yes	Yes	Yes	always after visiting toilet	Water only	1	2024-01-03	4	<5	No	No	No	No	No	Yes	Yes
Melak oda hosp	E1ME201	E.coli O157	Positive	Shashemene town	8	2024-06-15	Male	11	>=5	Primary	Student	Yes	Tap	No treatment	Yes	Yes	Yes	all the time	Soap and water	3	2024-01-03	6	>=5	No	No	Yes	Yes	No	No	Yes
Melak oda hosp	E1ME202	E.coli O157	Positive	Shashemene town	10	2024-06-15	Female	4	<=4	Primary	Student	Yes	Tap	No treatment	Yes	No	Yes	all the time	Soap and water	1	2024-01-03	3	<5	No	No	No	No	No	No	Yes
Melak oda hosp	E1ME203	No intended pathogen	Negative	Shashemene town	11	2024-06-15	Male	5	>=5	Primary	Student	No	Tap	Filtering	Yes	Yes	Yes	all the time	Soap and water	2	2024-01-03	8	>=5	No	No	Yes	Yes	No	Yes	Yes
Melak oda hosp	E1ME204	No intended pathogen	Negative	Shashemene town	10	2024-06-15	Female	4	<=4	Primary	Student	Yes	Tap	No treatment	Yes	Yes	Yes	always after visiting toilet	Water only	2	2024-01-03	4	<5	No	No	Yes	Yes	No	No	Yes
Melak oda hosp	E1ME205	No intended pathogen	Negative	Shashemene town	18	16-25	Male	28	>=5	Primary	others	No	Tap	No treatment	No	No	Yes	always after visiting toilet	Water only	4	>=3	4	<5	No	No	No	No	No	No	No
Melak oda hosp	E1ME206	No intended pathogen	Negative	Shashemene town	18	16-25	Female	6	>=5	Primary	Employee	Yes	Tap	No treatment	Yes	Yes	Yes	all the time	Soap and water	1	2024-01-03	4	<5	No	No	No	Yes	No	No	No
Melak oda hosp	E1ME207	No intended pathogen	Negative	Shashemene town	12	2024-06-15	Male	5	>=5	Primary	Student	Yes	Tap	No treatment	Yes	Yes	Yes	all the time	Water only	2	2024-01-03	7	>=5	No	No	No	Yes	No	No	No
Melak oda hosp	E1ME208	No intended pathogen	Negative	Shashemene town	37	36-45	Female	6	>=5	Primary	others	No	Tap	No treatment	Yes	Yes	Yes	all the time	Water only	3	2024-01-03	4	<5	No	No	No	No	No	No	No
Melak oda hosp	E1ME209	No intended pathogen	Negative	Shashemene town	20	16-25	Female	8	>=5	Secondary	Student	Yes	Tap	No treatment	Yes	Yes	Yes	always after visiting toilet	Water only	3	2024-01-03	4	<5	No	No	No	Yes	No	No	No
Melak oda hosp	E1ME218	No intended pathogen	Negative	Shashemene town	56	>=56	Male	10	>=5	Primary	Farmer	Yes	Tap	No treatment	Yes	Yes	Yes	all the time	Water only	2	2024-01-03	4	<5	No	No	No	No	No	No	No
Melak oda hosp	E1ME219	No intended pathogen	Negative	Shashemene town	22	16-25	Male	3	<=4	Primary	others	No	Tap	No treatment	Yes	Yes	Yes	always after visiting toilet	Water only	2	2024-01-03	3	<5	No	No	No	No	No	No	No
Melak oda hosp	E1ME220	No intended pathogen	Negative	Shashemene town	28	26-35	Female	4	<=4	Secondary	Employee	No	Tap	No treatment	Yes	Yes	Yes	all the time	Soap and water	2	2024-01-03	3	<5	No	No	No	No	No	No	No
Melak oda hosp	E1ME221	No intended pathogen	Negative	Shashemene town	32	26-35	Male	3	<=4	Secondary	others	Yes	Tap	No treatment	Yes	Yes	Yes	all the time	Soap and water	4	>=3	4	<5	No	No	No	No	Yes	No	No
Melak oda hosp	E1ME222	E.coli O157	Positive	Shashemene town	3	<=5	Male	4	<=4	None	None	Yes	Tap	No treatment	Yes	Yes	Yes	all the time	Soap and water	3	2024-01-03	4	<5	No	No	No	No	No	No	No
Melak oda hosp	E1ME223	No intended pathogen	Negative	Shashemene town	4	<=5	Female	6	>=5	Primary	Student	Yes	Tap	No treatment	Yes	Yes	Yes	always after visiting toilet	Water only	3	2024-01-03	4	<5	No	No	No	No	No	No	No
Melak oda hosp	E1ME224	E.coli O157	Positive	Shashemene town	5	<=5	Male	5	>=5	Primary	Student	Yes	Tap	Chemical	Yes	Yes	Yes	all the time	Soap and water	2	2024-01-03	4	<5	No	No	No	No	No	No	No
Melak oda hosp	E1ME225	Citrobacter	Negative	Shashemene town	11	2024-06-15	Male	7	>=5	Primary	Student	Yes	Tap	No treatment	Yes	Yes	Yes	always after visiting toilet	Water only	2	2024-01-03	4	<5	No	No	No	No	No	No	No
Melak oda hosp	E1ME226	No intended pathogen	Negative	shahemene woreda	4	<=5	Female	6	>=5	None	None	Yes	Tap	No treatment	Yes	Yes	Yes	before and after eating	Water only	3	2024-01-03	4	<5	No	No	Yes	Yes	No	No	Yes
Melak oda hosp	E1ME227	No intended pathogen	Negative	Shashemene town	10	2024-06-15	Male	5	>=5	Primary	Student	No	Tap	No treatment	No	No	Yes	all the time	Water only	2	2024-01-03	4	<5	No	No	Yes	Yes	No	No	Yes
Melak oda hosp	E1ME228	No intended pathogen	Negative	Shashemene town	24	16-25	Male	8	>=5	Primary	Employee	No	Tap	No treatment	No	No	Yes	all the time	Water only	3	2024-01-03	6	>=5	No	No	No	No	No	No	Yes
Melak oda hosp	E1ME229	No intended pathogen	Negative	Shashemene town	8	2024-06-15	Female	9	>=5	Primary	Student	Yes	Tap	No treatment	Yes	Yes	Yes	always after visiting toilet	Water only	2	2024-01-03	6	>=5	No	No	Yes	Yes	No	No	Yes
Melak oda hosp	E1ME230	E.coli O157	Positive	Shashemene town	6	2024-06-15	Female	5	>=5	Primary	Student	Yes	Tap	No treatment	Yes	Yes	Yes	all the time	Water only	2	2024-01-03	4	<5	No	No	No	No	No	No	No
Melak oda hosp	E1ME231	No intended pathogen	Negative	Shashemene town	26	26-35	Female	4	<=4	Secondary	others	No	Tap	No treatment	Yes	Yes	Yes	all the time	Water only	2	2024-01-03	4	<5	No	No	No	Yes	No	No	Yes
Melak oda hosp	E1ME232	No intended pathogen	Negative	Shashemene town	2	<=5	Male	7	>=5	None	None	Yes	Tap	No treatment	Yes	No	Yes	all the time	Water only	3	2024-01-03	4	<5	No	No	No	No	No	Yes	Yes
Melak oda hosp	E1ME233	No intended pathogen	Negative	Shashemene town	4	<=5	Male	6	>=5	Primary	Student	No	Tap	No treatment	No	No	Yes	all the time	Soap and water	2	2024-01-03	4	<5	No	No	No	Yes	No	No	Yes
Melak oda hosp	E1ME234	No intended pathogen	Negative	Shashemene town	22	16-25	Male	10	>=5	Secondary	others	No	Tap	No treatment	No	No	Yes	all the time	Soap and water	2	2024-01-03	4	<5	No	No	Yes	Yes	No	No	No
Melak oda hosp	E1ME235	No intended pathogen	Negative	Shashemene town	4	<=5	Male	4	<=4	Primary	Student	No	Tap	No treatment	No	No	Yes	all the time	Soap and water	2	2024-01-03	4	<5	No	No	No	Yes	No	No	No
Abosto HC	E1AB130	No intended pathogen	Negative	Shashemene town	36	36-45	Male	7	>=5	None	others	Yes	Tap	No treatment	Yes	No	No	all the time	Water only	2	2024-01-03	3	<5	No	No	Yes	No	No	No	Yes
Abosto HC	E1AB131	No intended pathogen	Negative	Shashemene town	10	2024-06-15	Male	5	>=5	Primary	Student	No	Tap	No treatment	No	No	Yes	all the time	Water only	2	2024-01-03	4	<5	No	No	Yes	Yes	No	No	Yes
Abosto HC	E1AB132	Kluyvera spp.	Negative	Shashemene town	24	16-25	Male	8	>=5	Primary	Employee	No	Tap	No treatment	No	No	Yes	all the time	Water only	3	2024-01-03	6	>=5	No	No	No	No	No	No	Yes
Abosto HC	E1AB133	No intended pathogen	Negative	Shashemene town	75	>=56	Male	6	>=5	None	Farmer	Yes	Tap	No treatment	No	No	Yes	before and after eating	Water only	1	2024-01-03	7	<5	No	No	Yes	No	No	Yes	No
Abosto HC	E1AB134	Enterobacter	Negative	Shashemene town	16	16-25	Male	7	>=5	None	Merchant	Yes	Tap	No treatment	No	Yes	Yes	always after visiting toilet	Water only	1	2024-01-03	4	<5	No	No	Yes	No	No	Yes	No
Abosto HC	E1AB135	No intended pathogen	Negative	Shashemene town	35	26-35	Male	3	<=4	Collage	Employee	No	Tap	No treatment	Yes	Yes	Yes	before and after eating	Water only	1	2024-01-03	4	<5	No	No	No	No	No	No	Yes
Abosto HC	E1AB136	No intended pathogen	Negative	Shashemene town	27	26-35	Female	4	<=4	Secondary	Employee	Yes	Tap	Chemical	No	No	No	before and after eating	Water only	1	2024-01-03	4	<5	No	No	No	No	No	Yes	No
Abosto HC	E1AB137	No intended pathogen	Negative	Shashemene town	9	2024-06-15	Male	5	>=5	Primary	Student	Yes	Domestic	No treatment	No	Yes	No	before and after eating	Water only	1	2024-01-03	3	<5	No	No	No	No	No	Yes	No
Abosto HC	E1AB138	No intended pathogen	Negative	Shashemene town	4	<=5	Female	8	>=5	Primary	Student	Yes	Tap	No treatment	No	No	Yes	always after visiting toilet	Soap and water	1	2024-01-03	3	<5	No	No	No	No	No	No	No
Abosto HC	E1AB139	No intended pathogen	Negative	Shashemene town	7	2024-06-15	Female	4	<=4	Primary	Student	No	Tap	No treatment	Yes	Yes	Yes	before and after eating	Soap and water	1	2024-01-03	4	<5	No	No	No	No	No	No	No
Abosto HC	E1AB140	No intended pathogen	Negative	Shashemene town	25	16-25	Female	8	>=5	Primary	others	Yes	Domestic	No treatment	Yes	No	No	before and after eating	Water only	1	2024-01-03	4	<5	No	No	Yes	No	No	Yes	No
Abosto HC	E1AB141	No intended pathogen	Negative	Shashemene town	22	16-25	Female	3	<=4	Collage	Merchant	Yes	Tap	No treatment	No	No	Yes	always after visiting toilet	Water only	1	2024-01-03	4	<5	No	No	No	No	No	Yes	No
Abosto HC	E1AB142	No intended pathogen	Negative	Shashemene town	9	2024-06-15	Female	6	>=5	Primary	Student	No	Tap	Chemical	Yes	Yes	No	before and after eating	Water only	1	2024-01-03	4	<5	No	No	No	No	No	Yes	No
Abosto HC	E1AB143	No intended pathogen	Negative	Shashemene town	7	2024-06-15	Male	7	>=5	Primary	Student	Yes	Tap	No treatment	Yes	Yes	Yes	always after visiting toilet	Soap and water	1	2024-01-03	6	<5	No	No	No	Yes	No	Yes	No
Abosto HC	E1AB144	No intended pathogen	Negative	Shashemene town	19	16-25	Male	8	>=5	Primary	Farmer	Yes	Domestic	No treatment	No	Yes	No	before and after eating	Water only	1	2024-01-03	6	<5	No	No	Yes	No	No	Yes	No
Abosto HC	E1AB145	No intended pathogen	Negative	Shashemene town	4	<=5	Male	3	<=4	None	None	Yes	Tap	Chemical	No	Yes	Yes	always after visiting toilet	Water only	1	2024-01-03	4	<5	No	No	No	No	No	Yes	No
Abosto HC	E1AB146	No intended pathogen	Negative	Shashemene town	18	16-25	Female	4	<=4	Collage	Employee	Yes	Tap	No treatment	Yes	Yes	No	before and after eating	Water only	1	2024-01-03	4	<5	No	No	Yes	Yes	No	Yes	No
Abosto HC	E1AB147	No intended pathogen	Negative	Shashemene town	19	16-25	Female	8	>=5	None	Farmer	Yes	Domestic	Boiling	Yes	Yes	Yes	always after visiting toilet	Soap and water	1	2024-01-03	4	<5	No	No	No	No	No	No	No
Abosto HC	E1AB148	No intended pathogen	Negative	Shashemene town	19	16-25	Male	6	>=5	None	Farmer	Yes	Domestic	No treatment	Yes	Yes	Yes	always after visiting toilet	Water only	1	2024-01-03	4	<5	No	No	No	No	No	Yes	No
Abosto HC	E1AB149	No intended pathogen	Negative	Shashemene town	5	<=5	Female	7	>=5	Primary	Student	Yes	Tap	No treatment	No	No	Yes	before and after eating	Soap and water	1	2024-01-03	4	<5	No	No	No	No	No	Yes	No
Abosto HC	E1AB150	No intended pathogen	Negative	Shashemene town	2	<=5	Male	4	<=4	None	None	Yes	Tap	Chemical	Yes	Yes	No	before and after eating	Water only	1	2024-01-03	3	<5	No	No	No	No	No	No	Yes
Abosto HC	E1AB151	No intended pathogen	Negative	Shashemene town	9	2024-06-15	Female	6	>=5	Primary	Student	Yes	Tap	Boiling	No	Yes	Yes	before and after eating	Water only	1	2024-01-03	4	<5	No	No	No	No	No	No	No
Abosto HC	E1AB152	No intended pathogen	Negative	Shashemene town	20	16-25	Male	6	>=5	Secondary	Farmer	Yes	Tap	No treatment	No	Yes	Yes	before and after eating	Soap and water	1	2024-01-03	7	<5	No	No	Yes	No	No	Yes	No
Abosto HC	E1AB153	No intended pathogen	Negative	Shashemene town	18	16-25	Male	6	>=5	Secondary	Student	No	Tap	No treatment	No	No	No	before and after eating	Water only	1	2024-01-03	4	<5	No	No	No	No	No	Yes	Yes
Abosto HC	E1AB154	No intended pathogen	Negative	Shashemene town	30	26-35	Male	8	>=5	Primary	Farmer	No	Tap	No treatment	No	Yes	Yes	before and after eating	Water only	1	2024-01-03	4	<5	No	No	No	No	No	Yes	No
Abosto HC	E1AB155	No intended pathogen	Negative	Shashemene town	2	<=5	Male	7	>=5	None	None	Yes	Tap	No treatment	Yes	Yes	No	before and after eating	Water only	1	2024-01-03	4	<5	No	No	No	Yes	No	Yes	No
Abosto HC	E1AB156	E.coli O157	Positive	Shashemene town	18	16-25	Male	6	>=5	None	others	Yes	Domestic	Boiling	Yes	Yes	Yes	all the time	Water only	1	2024-01-03	3	<5	No	No	No	Yes	Yes	Yes	Yes
Abosto HC	E1AB157	E.coli O157	Positive	Shashemene town	25	16-25	Female	3	<=4	University	Employee	Yes	Tap	Chemical	No	Yes	Yes	all the time	Soap and water	1	2024-01-03	3	<5	No	No	No	No	No	Yes	No
Abosto HC	E1AB158	E.coli O157	Positive	Shashemene town	14	2024-06-15	Female	4	<=4	Primary	Student	Yes	Domestic	No treatment	Yes	Yes	Yes	always after visiting toilet	Water only	1	2024-01-03	4	<5	No	No	Yes	Yes	Yes	Yes	Yes
Abosto HC	E1AB159	No intended pathogen	Negative	Shashemene town	6	2024-06-15	Female	6	>=5	Primary	Student	Yes	Tap	Boiling	Yes	Yes	Yes	always after visiting toilet	Water only	2	2024-01-03	4	<5	No	No	No	No	No	Yes	No
Abosto HC	E1AB160	E. Fragumanii	Negative	Shashemene town	25	16-25	Male	3	<=4	Secondary	others	Yes	Domestic	Boiling	Yes	Yes	No	before and after eating	Water only	1	2024-01-03	4	<5	No	No	No	No	No	No	No
Abosto HC	E1AB161	No intended pathogen	Negative	Shashemene town	24	16-25	Male	8	>=5	None	others	Yes	Domestic	No treatment	No	No	No	before and after eating	Water only	1	2024-01-03	4	<5	No	No	No	No	No	No	No
Abosto HC	E1AB162	No intended pathogen	Negative	Shashemene town	21	16-25	Male	5	>=5	University	Employee	No	Tap	Boiling	Yes	Yes	Yes	all the time	Water only	2	2024-01-03	6	<5	No	No	Yes	No	No	Yes	No
Abosto HC	E1AB163	No intended pathogen	Negative	Shashemene town	26	26-35	Female	3	<=4	University	Employee	Yes	Bottle	Chemical	Yes	Yes	Yes	all the time	Soap and water	1	2024-01-03	6	<5	No	Yes	No	No	No	Yes	Yes
Abosto HC	E1AB164	No intended pathogen	Negative	Shashemene town	22	16-25	Female	8	>=5	Collage	Merchant	Yes	Tap	Chemical	Yes	Yes	Yes	all the time	Water only	2	2024-01-03	4	<5	No	No	No	Yes	No	Yes	Yes
Abosto HC	E1AB165	No intended pathogen	Negative	Shashemene town	20	16-25	Female	9	>=5	None	Farmer	Yes	Tap	No treatment	No	Yes	No	before and after eating	Water only	1	2024-01-03	4	<5	No	Yes	No	No	No	Yes	Yes
Abosto HC	E1AB166	No intended pathogen	Negative	Shashemene town	20	16-25	Female	5	>=5	None	others	Yes	Domestic	No treatment	No	Yes	Yes	all the time	Water only	1	2024-01-03	4	<5	No	No	Yes	Yes	No	Yes	Yes
Abosto HC	E1AB167	No intended pathogen	Negative	Shashemene town	7	2024-06-15	Female	4	<=4	Primary	Student	Yes	Tap	No treatment	No	Yes	No	before and after eating	Water only	2	2024-01-03	4	<5	No	No	Yes	No	No	Yes	Yes
Abosto HC	E1AB168	No intended pathogen	Negative	Shashemene town	5	<=5	Female	7	>=5	Primary	Student	Yes	Domestic	No treatment	No	Yes	Yes	all the time	Water only	1	2024-01-03	4	<5	No	No	Yes	No	No	Yes	Yes
Abosto HC	E1AB169	No intended pathogen	Negative	Shashemene town	2	<=5	Female	2	<=4	None	None	Yes	Domestic	No treatment	No	Yes	Yes	all the time	Water only	1	2024-01-03	3	<5	No	No	No	No	No	No	No
Abosto HC	E1AB170	No intended pathogen	Negative	Shashemene town	4	<=5	Male	4	<=4	None	None	Yes	Domestic	Boiling	Yes	Yes	Yes	before and after eating	Water only	2	2024-01-03	4	<5	No	No	No	No	No	Yes	No
Abosto HC	E1AB171	No intended pathogen	Negative	Shashemene town	6	2024-06-15	Male	9	>=5	Primary	Student	Yes	Tap	No treatment	Yes	Yes	No	before and after eating	Water only	2	2024-01-03	7	<5	No	No	No	No	No	Yes	No
Abosto HC	E1AB172	No intended pathogen	Negative	Shashemene town	19	16-25	Male	6	>=5	Secondary	Student	Yes	Tap	Chemical	No	Yes	Yes	before and after eating	Water only	1	2024-01-03	4	<5	No	Yes	No	No	No	No	Yes
Abosto HC	E1AB173	No intended pathogen	Negative	Shashemene town	20	16-25	Female	10	>=5	None	Farmer	Yes	Domestic	Boiling	No	Yes	Yes	before and after eating	Water only	2	2024-01-03	4	<5	No	Yes	No	No	No	No	Yes
Abosto HC	E1AB174	No intended pathogen	Negative	Shashemene town	40	36-45	Male	3	<=4	University	Employee	No	Tap	No treatment	Yes	Yes	No	before and after eating	Water only	1	2024-01-03	4	<5	No	No	Yes	No	No	Yes	No
Abosto HC	E1AB175	No intended pathogen	Negative	Shashemene town	3	<=5	Male	4	<=4	None	None	Yes	Tap	No treatment	Yes	Yes	Yes	before and after eating	Water only	1	2024-01-03	3	<5	No	No	No	No	No	Yes	No
Abosto HC	E1AB176	No intended pathogen	Negative	Shashemene town	4	<=5	Female	7	>=5	None	None	Yes	Tap	Chemical	Yes	Yes	Yes	before and after eating	Soap and water	2	2024-01-03	3	<5	No	No	No	No	No	Yes	No
Abosto HC	E1AB177	No intended pathogen	Negative	Shashemene town	20	16-25	Female	8	>=5	Primary	Employee	Yes	Tap	Boiling	Yes	Yes	Yes	all the time	Soap and water	1	2024-01-03	4	<5	No	No	No	Yes	No	Yes	Yes
Abosto HC	E1AB178	No intended pathogen	Negative	Shashemene town	3	<=5	Male	6	>=5	None	None	Yes	Tap	Chemical	Yes	Yes	Yes	all the time	Soap and water	1	2024-01-03	4	<5	No	Yes	Yes	No	No	Yes	Yes
Abosto HC	E1AB179	No intended pathogen	Negative	Shashemene town	2	<=5	Male	7	>=5	None	None	Yes	Domestic	Boiling	Yes	Yes	No	before and after eating	Water only	1	2024-01-03	4	<5	No	No	No	No	No	No	No
Abosto HC	E1AB180	No intended pathogen	Negative	Shashemene town	18	16-25	Male	9	>=5	None	Farmer	Yes	Domestic	No treatment	No	No	Yes	all the time	Water only	1	2024-01-03	4	<5	No	No	Yes	No	No	Yes	No
Abosto HC	E1AB181	No intended pathogen	Negative	Shashemene town	50	46-55	Female	4	<=4	None	others	Yes	Tap	No treatment	No	Yes	Yes	all the time	Water only	1	2024-01-03	6	<5	No	No	No	No	No	Yes	No
Abosto HC	E1AB182	No intended pathogen	Negative	Shashemene town	8	2024-06-15	Female	5	>=5	Primary	Student	Yes	Domestic	Boiling	No	Yes	No	before and after eating	Soap and water	1	2024-01-03	6	<5	No	No	No	No	No	Yes	Yes
Abosto HC	E1AB183	No intended pathogen	Negative	Shashemene town	25	16-25	Female	7	>=5	Secondary	Farmer	No	Domestic	No treatment	No	No	No	before and after eating	Water only	2	2024-01-03	4	<5	No	No	No	No	No	Yes	Yes
Abosto HC	E1AB184	No intended pathogen	Negative	Shashemene town	53	46-55	Female	6	>=5	Secondary	Merchant	Yes	Tap	Boiling	No	Yes	Yes	all the time	Soap and water	2	2024-01-03	4	<5	No	No	Yes	No	No	Yes	Yes
Abosto HC	E1AB185	No intended pathogen	Negative	Shashemene town	5	<=5	Male	9	>=5	Primary	Student	Yes	Domestic	No treatment	No	No	No	before and after eating	Soap and water	1	2024-01-03	4	>=5	No	No	No	No	No	No	Yes
Abosto HC	E1AB186	No intended pathogen	Negative	Shashemene town	19	16-25	Female	2	<=4	Secondary	Employee	Yes	Tap	No treatment	No	Yes	Yes	all the time	Soap and water	1	2024-01-03	4	<5	No	No	No	Yes	No	Yes	Yes
Abosto HC	E1AB187	No intended pathogen	Negative	Shashemene town	2	<=5	Male	7	>=5	None	None	Yes	River	No treatment	Yes	Yes	Yes	all the time	Soap and water	2	2024-01-03	4	>=5	No	No	No	Yes	No	Yes	Yes
Abosto HC	E1AB188	No intended pathogen	Negative	Shashemene town	30	26-35	Male	5	>=5	Primary	Farmer	No	Domestic	No treatment	Yes	Yes	No	before and after eating	Water only	1	2024-01-03	3	<5	No	No	No	Yes	No	No	No
Abosto HC	E1AB223	E.coli O157	Positive	Shashemene town	25	16-25	Female	4	<=4	Collage	Merchant	Yes	Tap	Boiling	Yes	Yes	Yes	all the time	Soap and water	2	2024-01-03	4	<5	No	No	Yes	No	No	Yes	Yes
Chebi HC	E2CH084	No intended pathogen	Negative	shahemene woreda	29	26-35	Male	8	>=5	Secondary	Merchant	Yes	Spring	Filtering	Yes	Yes	No	before and after eating	Water only	3	2024-01-03	4	<5	No	No	No	No	No	No	No
Chebi HC	E2CH085	Citrobacter	Negative	shahemene woreda	25	16-25	Male	5	>=5	Primary	Student	Yes	Tap	No treatment	Yes	Yes	Yes	all the time	Soap and water	2	2024-01-03	4	<5	No	No	No	No	Yes	No	No
Chebi HC	E2CH086	No intended pathogen	Negative	shahemene woreda	25	16-25	Male	3	<=4	Primary	Farmer	Yes	Spring	Boiling	Yes	Yes	No	before and after eating	Water only	3	2024-01-03	4	<5	No	No	No	No	No	No	No
Chebi HC	E2CH087	No intended pathogen	Negative	shahemene woreda	3	<=5	Female	6	>=5	None	None	Yes	River	Filtering	No	Yes	No	before and after eating	Water only	2	2024-01-03	4	<5	No	No	No	No	No	No	No
Chebi HC	E2CH088	No intended pathogen	Negative	shahemene woreda	24	16-25	Female	12	>=5	None	Farmer	Yes	Tap	No treatment	Yes	Yes	Yes	all the time	Water only	3	2024-01-03	4	<5	No	No	No	No	No	No	No
Chebi HC	E2CH089	No intended pathogen	Negative	shahemene woreda	3	<=5	Male	4	<=4	None	None	Yes	Tap	No treatment	Yes	Yes	Yes	all the time	Soap and water	2	2024-01-03	4	<5	No	No	No	No	No	No	No
Chebi HC	E2CH090	No intended pathogen	Negative	shahemene woreda	9	2024-06-15	Female	10	>=5	Primary	Student	Yes	Spring	No treatment	Yes	Yes	Yes	before and after eating	Soap and water	3	2024-01-03	3	<5	No	No	No	No	No	No	No
Chebi HC	E2CH091	No intended pathogen	Negative	shahemene woreda	9	2024-06-15	Female	3	<=4	Primary	Student	Yes	Tap	No treatment	No	Yes	Yes	before and after eating	Water only	3	2024-01-03	3	<5	No	No	No	No	No	No	No
Chebi HC	E2CH092	No intended pathogen	Negative	shahemene woreda	30	26-35	Male	2	<=4	Collage	Employee	Yes	Tap	No treatment	No	Yes	Yes	all the time	Soap and water	3	2024-01-03	4	<5	No	No	No	No	No	No	No
Chebi HC	E2CH093	No intended pathogen	Negative	shahemene woreda	8	2024-06-15	Male	5	>=5	Primary	Student	Yes	Tap	No treatment	Yes	Yes	Yes	all the time	Soap and water	2	2024-01-03	3	<5	No	No	No	No	No	No	No
Chebi HC	E2CH094	No intended pathogen	Negative	shahemene woreda	14	2024-06-15	Male	8	>=5	Primary	Student	Yes	Tap	No treatment	No	Yes	Yes	all the time	Water only	2	2024-01-03	3	<5	No	No	No	No	No	No	No
Chebi HC	E2CH095	No intended pathogen	Negative	shahemene woreda	45	36-45	Male	4	<=4	Primary	Merchant	Yes	Tap	No treatment	Yes	Yes	Yes	all the time	Soap and water	3	2024-01-03	4	<5	No	No	No	No	No	No	No
Chebi HC	E2CH096	No intended pathogen	Negative	shahemene woreda	60	>=56	Male	3	<=4	Collage	Employee	Yes	Tap	Boiling	No	Yes	Yes	all the time	Soap and water	2	2024-01-03	4	<5	No	No	No	No	No	No	No
Chebi HC	E2CH097	No intended pathogen	Negative	shahemene woreda	14	2024-06-15	Male	2	<=4	Primary	Student	Yes	Spring	Boiling	Yes	Yes	Yes	all the time	Water only	2	2024-01-03	3	<5	No	No	No	No	No	No	No
Chebi HC	E2CH098	No intended pathogen	Negative	shahemene woreda	6	2024-06-15	Male	12	>=5	Primary	Student	Yes	Tap	No treatment	Yes	Yes	Yes	all the time	Water only	2	2024-01-03	3	<5	No	No	No	No	No	No	No
Chebi HC	E2CH099	No intended pathogen	Negative	shahemene woreda	30	26-35	Female	6	>=5	Primary	Merchant	Yes	Tap	Filtering	Yes	Yes	Yes	all the time	Water only	2	2024-01-03	4	<5	No	No	No	No	No	No	No
Chebi HC	E2CH100	No intended pathogen	Negative	shahemene woreda	30	26-35	Male	4	<=4	Primary	Merchant	Yes	Tap	No treatment	Yes	Yes	Yes	all the time	Water only	2	2024-01-03	3	<5	No	No	No	No	No	No	No
Chebi HC	E2CH101	No intended pathogen	Negative	shahemene woreda	3	<=5	Male	7	>=5	None	None	Yes	Tap	Chemical	Yes	Yes	Yes	all the time	Water only	2	2024-01-03	4	<5	No	No	No	No	No	No	No
Chebi HC	E2CH102	No intended pathogen	Negative	shahemene woreda	30	26-35	Female	3	<=4	Secondary	Merchant	Yes	Tap	No treatment	Yes	Yes	Yes	all the time	Soap and water	2	2024-01-03	4	<5	No	No	No	No	No	No	No
Chebi HC	E2CH103	No intended pathogen	Negative	shahemene woreda	25	16-25	Male	8	>=5	None	Farmer	Yes	River	Filtering	Yes	Yes	No	before and after eating	Water only	3	2024-01-03	4	<5	No	No	No	No	No	No	No
Chebi HC	E2CH104	No intended pathogen	Negative	shahemene woreda	4	<=5	Female	3	<=4	None	None	Yes	Tap	Chemical	No	No	Yes	all the time	Soap and water	3	2024-01-03	4	<5	No	No	No	No	No	No	No
Chebi HC	E2CH105	No intended pathogen	Negative	shahemene woreda	35	26-35	Female	4	<=4	Primary	Farmer	Yes	Tap	No treatment	No	No	Yes	all the time	Soap and water	1	2024-01-03	3	<5	No	No	No	No	No	No	No
Chebi HC	E2CH106	E.coli O157	Positive	shahemene woreda	3	<=5	Male	3	<=4	None	None	Yes	Tap	Boiling	Yes	Yes	Yes	all the time	Soap and water	3	2024-01-03	4	<5	No	No	No	No	No	No	No
Chebi HC	E2CH107	No intended pathogen	Negative	shahemene woreda	4	<=5	Female	2	<=4	None	None	No	Tap	Chemical	Yes	Yes	Yes	all the time	Soap and water	2	2024-01-03	4	<5	No	No	No	No	No	No	No
Chebi HC	E2CH108	No intended pathogen	Negative	shahemene woreda	30	26-35	Male	9	>=5	Primary	Farmer	Yes	River	Boiling	Yes	Yes	Yes	all the time	Water only	3	2024-01-03	4	<5	No	No	No	No	No	No	No
Chebi HC	E2CH109	No intended pathogen	Negative	shahemene woreda	30	26-35	Female	5	>=5	Secondary	Merchant	Yes	Tap	No treatment	Yes	Yes	Yes	all the time	Soap and water	2	2024-01-03	6	>=5	No	No	No	No	No	No	No
Chebi HC	E2CH110	No intended pathogen	Negative	shahemene woreda	3	<=5	Male	4	<=4	None	None	Yes	Spring	Filtering	No	Yes	Yes	all the time	Soap and water	3	2024-01-03	3	<5	No	No	No	No	No	No	No
Chebi HC	E2CH111	No intended pathogen	Negative	shahemene woreda	10	2024-06-15	Male	8	>=5	Secondary	Merchant	Yes	Spring	Filtering	Yes	Yes	No	before and after eating	Water only	2	2024-01-03	3	<5	No	No	No	No	No	No	No
Chebi HC	E2CH112	No intended pathogen	Negative	shahemene woreda	8	2024-06-15	Female	5	>=5	Primary	Student	Yes	Tap	No treatment	Yes	Yes	Yes	all the time	Soap and water	2	2024-01-03	3	<5	No	No	No	No	No	No	No
Chebi HC	E2CH113	No intended pathogen	Negative	shahemene woreda	22	16-25	Male	3	<=4	Primary	Farmer	Yes	Spring	Boiling	Yes	Yes	No	before and after eating	Water only	2	2024-01-03	3	<5	No	No	No	No	No	No	No
Chebi HC	E2CH114	No intended pathogen	Negative	shahemene woreda	12	2024-06-15	Male	6	>=5	None	Farmer	Yes	River	Filtering	No	Yes	No	before and after eating	Water only	2	2024-01-03	3	<5	No	No	No	No	No	No	No
Chebi HC	E2CH115	No intended pathogen	Negative	shahemene woreda	36	36-45	Male	12	>=5	None	Farmer	Yes	Tap	No treatment	Yes	Yes	Yes	all the time	Water only	2	2024-01-03	3	<5	No	No	No	No	No	No	No
Chebi HC	E2CH116	No intended pathogen	Negative	shahemene woreda	10	2024-06-15	Male	4	<=4	Primary	Student	Yes	Tap	No treatment	Yes	Yes	Yes	all the time	Soap and water	3	2024-01-03	3	<5	No	No	No	No	No	No	No
Chebi HC	E2CH117	No intended pathogen	Negative	shahemene woreda	56	>=56	Male	10	>=5	Primary	Farmer	Yes	Spring	No treatment	Yes	Yes	Yes	before and after eating	Soap and water	2	2024-01-03	3	<5	No	No	No	No	No	No	No
Chebi HC	E2CH118	klibsella	Negative	shahemene woreda	40	36-45	Male	3	<=4	Primary	Farmer	Yes	Tap	No treatment	No	Yes	Yes	before and after eating	Water only	2	2024-01-03	3	<5	No	No	No	No	No	No	No
Chebi HC	E2CH119	No intended pathogen	Negative	shahemene woreda	25	16-25	Male	3	<=4	Primary	Farmer	Yes	Spring	Boiling	Yes	Yes	No	before and after eating	Water only	3	2024-01-03	4	<5	No	No	No	No	No	No	No
Chebi HC	E2CH120	No intended pathogen	Negative	shahemene woreda	3	<=5	Female	6	>=5	None	None	Yes	River	Filtering	No	Yes	No	before and after eating	Water only	2	2024-01-03	4	<5	No	No	No	No	No	No	No
Chebi HC	E2CH121	No intended pathogen	Negative	shahemene woreda	24	16-25	Female	12	>=5	None	Farmer	Yes	Tap	No treatment	Yes	Yes	Yes	all the time	Water only	3	2024-01-03	4	<5	No	No	No	No	No	No	No
Chebi HC	E2CH122	No intended pathogen	Negative	shahemene woreda	3	<=5	Male	4	<=4	None	None	Yes	Tap	No treatment	Yes	Yes	Yes	all the time	Soap and water	2	2024-01-03	4	<5	No	No	No	No	No	No	No
Chebi HC	E2CH123	No intended pathogen	Negative	shahemene woreda	9	2024-06-15	Female	10	>=5	Primary	Student	Yes	Spring	No treatment	Yes	Yes	Yes	before and after eating	Soap and water	3	2024-01-03	3	<5	No	No	No	No	No	No	No
Chebi HC	E2CH124	No intended pathogen	Negative	shahemene woreda	9	2024-06-15	Female	3	<=4	Primary	Student	Yes	Tap	No treatment	No	Yes	Yes	before and after eating	Water only	3	2024-01-03	3	<5	No	No	No	No	No	No	No
Chebi HC	E2CH125	No intended pathogen	Negative	shahemene woreda	30	26-35	Male	2	<=4	Collage	Employee	Yes	Tap	No treatment	No	Yes	Yes	all the time	Soap and water	3	2024-01-03	4	<5	No	No	No	No	No	No	No
Chebi HC	E2CH126	No intended pathogen	Negative	shahemene woreda	8	2024-06-15	Male	5	>=5	Primary	Student	Yes	Tap	No treatment	Yes	Yes	Yes	all the time	Soap and water	2	2024-01-03	3	<5	No	No	No	No	No	No	No
Chebi HC	E2CH127	No intended pathogen	Negative	shahemene woreda	14	2024-06-15	Male	8	>=5	Primary	Student	Yes	Tap	No treatment	No	Yes	Yes	all the time	Water only	2	2024-01-03	3	<5	No	No	No	No	No	No	No
Chebi HC	E2CH128	No intended pathogen	Negative	shahemene woreda	45	36-45	Male	4	<=4	Primary	Merchant	Yes	Tap	No treatment	Yes	Yes	Yes	all the time	Soap and water	3	2024-01-03	4	<5	No	No	No	No	No	No	No
Chebi HC	E2CH129	No intended pathogen	Negative	shahemene woreda	60	>=56	Male	3	<=4	Collage	Employee	Yes	Tap	Boiling	No	Yes	Yes	all the time	Soap and water	2	2024-01-03	4	<5	No	No	No	No	No	No	No
Chebi HC	E2CH130	No intended pathogen	Negative	shahemene woreda	14	2024-06-15	Male	2	<=4	Primary	Student	Yes	Spring	Boiling	Yes	Yes	Yes	all the time	Water only	2	2024-01-03	3	<5	No	No	No	No	No	No	No
Chebi HC	E2CH131	No intended pathogen	Negative	shahemene woreda	6	2024-06-15	Male	12	>=5	Primary	Student	Yes	Tap	No treatment	Yes	Yes	Yes	all the time	Water only	2	2024-01-03	3	<5	No	No	No	No	No	No	No
Chebi HC	E2CH132	No intended pathogen	Negative	shahemene woreda	30	26-35	Female	6	>=5	Primary	Merchant	Yes	Tap	Filtering	Yes	Yes	Yes	all the time	Water only	2	2024-01-03	4	<5	No	No	No	No	No	No	No
Chebi HC	E2CH133	No intended pathogen	Negative	shahemene woreda	30	26-35	Male	4	<=4	Primary	Merchant	Yes	Tap	No treatment	Yes	Yes	Yes	all the time	Water only	2	2024-01-03	3	<5	No	No	No	No	No	No	No
Chebi HC	E2CH134	No intended pathogen	Negative	shahemene woreda	3	<=5	Male	7	>=5	None	None	Yes	Tap	Chemical	Yes	Yes	Yes	all the time	Water only	2	2024-01-03	4	<5	No	No	No	No	No	No	No
Chebi HC	E2CH135	No intended pathogen	Negative	shahemene woreda	30	26-35	Female	3	<=4	Secondary	Merchant	Yes	Tap	No treatment	Yes	Yes	Yes	all the time	Soap and water	2	2024-01-03	4	<5	No	No	No	No	No	No	No
Chebi HC	E2CH136	No intended pathogen	Negative	shahemene woreda	25	16-25	Male	8	>=5	None	Farmer	Yes	River	Filtering	Yes	Yes	No	before and after eating	Water only	3	2024-01-03	4	<5	No	No	No	No	No	No	No
Chebi HC	E2CH137	No intended pathogen	Negative	shahemene woreda	4	<=5	Female	3	<=4	None	None	Yes	Tap	Chemical	No	No	Yes	all the time	Soap and water	3	2024-01-03	4	<5	No	No	No	No	No	No	No
Chebi HC	E2CH138	No intended pathogen	Negative	shahemene woreda	35	26-35	Female	4	<=4	Primary	Farmer	Yes	Tap	No treatment	No	No	Yes	all the time	Soap and water	1	2024-01-03	3	<5	No	No	No	No	No	No	No
Chebi HC	E2CH139	No intended pathogen	Negative	shahemene woreda	3	<=5	Male	3	<=4	None	None	Yes	Tap	Boiling	Yes	Yes	Yes	all the time	Soap and water	3	2024-01-03	4	<5	No	No	No	No	No	No	No
Chebi HC	E2CH140	No intended pathogen	Negative	shahemene woreda	4	<=5	Female	2	<=4	None	None	No	Tap	Chemical	Yes	Yes	Yes	all the time	Soap and water	2	2024-01-03	4	<5	No	No	No	No	No	No	No
Chebi HC	E2CH141	No intended pathogen	Negative	shahemene woreda	30	26-35	Male	9	>=5	Primary	Farmer	Yes	River	Boiling	Yes	Yes	Yes	all the time	Water only	3	2024-01-03	4	<5	No	No	No	No	No	No	No
Chebi HC	E2CH142	No intended pathogen	Negative	shahemene woreda	30	26-35	Female	5	>=5	Secondary	Merchant	Yes	Tap	No treatment	Yes	Yes	Yes	all the time	Soap and water	2	2024-01-03	6	>=5	No	No	No	No	No	No	No
Chebi HC	E2CH143	E.coli O157	Positive	shahemene woreda	3	<=5	Male	4	<=4	None	None	Yes	Spring	Filtering	No	Yes	Yes	all the time	Soap and water	3	2024-01-03	3	<5	No	No	No	No	No	No	No
Chebi HC	E2CH144	No intended pathogen	Negative	shahemene woreda	10	2024-06-15	Male	8	>=5	Secondary	Merchant	Yes	Spring	Filtering	Yes	Yes	No	before and after eating	Water only	2	2024-01-03	3	<5	No	No	No	No	No	No	No
Chebi HC	E2CH145	No intended pathogen	Negative	shahemene woreda	8	2024-06-15	Female	5	>=5	Primary	Student	Yes	Tap	No treatment	Yes	Yes	Yes	all the time	Soap and water	2	2024-01-03	3	<5	No	No	No	No	No	No	No
Chebi HC	E2CH146	No intended pathogen	Negative	shahemene woreda	22	16-25	Male	3	<=4	Primary	Farmer	Yes	Spring	Boiling	Yes	Yes	No	before and after eating	Water only	2	2024-01-03	3	<5	No	No	No	No	No	No	No
Chebi HC	E2CH147	No intended pathogen	Negative	shahemene woreda	12	2024-06-15	Male	6	>=5	None	Student	Yes	River	Filtering	No	Yes	No	before and after eating	Water only	2	2024-01-03	3	<5	No	No	No	No	No	No	No
Chebi HC	E2CH148	No intended pathogen	Negative	shahemene woreda	36	36-45	Male	12	>=5	None	Farmer	Yes	Tap	No treatment	Yes	Yes	Yes	all the time	Water only	2	2024-01-03	3	<5	No	No	No	No	No	No	No
Chebi HC	E2CH149	No intended pathogen	Negative	shahemene woreda	10	2024-06-15	Male	4	<=4	Primary	Student	Yes	Tap	No treatment	Yes	Yes	Yes	all the time	Soap and water	3	2024-01-03	3	<5	No	No	No	No	No	No	No
Chebi HC	E2CH150	No intended pathogen	Negative	shahemene woreda	56	>=56	Male	10	>=5	Primary	Farmer	Yes	Spring	No treatment	Yes	Yes	Yes	before and after eating	Soap and water	2	2024-01-03	3	<5	No	No	No	No	No	No	No
Chebi HC	E2CH151	No intended pathogen	Negative	shahemene woreda	40	36-45	Male	3	<=4	Primary	Farmer	Yes	Tap	No treatment	No	Yes	Yes	before and after eating	Water only	2	2024-01-03	3	<5	No	No	No	No	No	No	No
Chebi HC	E2CH152	No intended pathogen	Negative	shahemene woreda	30	26-35	Female	5	>=5	Secondary	Merchant	Yes	Tap	No treatment	Yes	Yes	Yes	all the time	Soap and water	2	2024-01-03	6	>=5	No	No	No	No	No	No	No
Chebi HC	E2CH153	No intended pathogen	Negative	shahemene woreda	3	<=5	Male	4	<=4	None	None	Yes	Spring	Filtering	No	Yes	Yes	all the time	Soap and water	3	2024-01-03	3	<5	No	No	No	No	No	No	No
Chebi HC	E2CH154	No intended pathogen	Negative	shahemene woreda	10	2024-06-15	Male	8	>=5	Primary	Student	Yes	Spring	Filtering	Yes	Yes	No	before and after eating	Water only	2	2024-01-03	3	<5	No	No	No	No	No	No	No
Chebi HC	E2CH155	No intended pathogen	Negative	shahemene woreda	8	2024-06-15	Female	5	>=5	Primary	Student	Yes	Tap	No treatment	Yes	Yes	Yes	all the time	Soap and water	2	2024-01-03	3	<5	No	No	No	No	No	No	No
Chebi HC	E2CH156	No intended pathogen	Negative	shahemene woreda	22	16-25	Male	3	<=4	Primary	Farmer	Yes	Spring	Boiling	Yes	Yes	No	before and after eating	Water only	2	2024-01-03	3	<5	No	No	No	No	No	No	No
Chebi HC	E2CH157	No intended pathogen	Negative	shahemene woreda	12	2024-06-15	Male	6	>=5	Primary	Student	Yes	River	Filtering	No	Yes	No	before and after eating	Water only	2	2024-01-03	3	<5	No	No	No	No	No	No	No
Chebi HC	E2CH158	No intended pathogen	Negative	shahemene woreda	36	36-45	Male	12	>=5	None	Farmer	Yes	Tap	No treatment	Yes	Yes	Yes	all the time	Water only	2	2024-01-03	3	<5	No	No	No	No	No	No	No
Chebi HC	E2CH159	No intended pathogen	Negative	shahemene woreda	10	2024-06-15	Male	4	<=4	Primary	Student	Yes	Tap	No treatment	Yes	Yes	Yes	all the time	Soap and water	3	2024-01-03	3	<5	No	No	No	No	No	No	No
Chebi HC	E2CH160	No intended pathogen	Negative	shahemene woreda	56	>=56	Male	10	>=5	Primary	Student	Yes	Spring	No treatment	Yes	Yes	Yes	before and after eating	Soap and water	2	2024-01-03	3	<5	No	No	No	No	No	No	No
Chebi HC	E2CH161	No intended pathogen	Negative	shahemene woreda	40	36-45	Male	3	<=4	Primary	Student	Yes	Tap	No treatment	No	Yes	Yes	before and after eating	Water only	2	2024-01-03	3	<5	No	No	No	No	No	No	No
Fajigole HC	E2FG013	No intended pathogen	Negative	shahemene woreda	4	<=5	Male	7	>=5	None	None	Yes	Spring	Chemical	Yes	Yes	Yes	before and after eating	Water only	2	2024-01-03	3	<5	No	No	No	No	No	No	No
Fajigole HC	E2FG014	No intended pathogen	Negative	shahemene woreda	3	<=5	Male	10	>=5	None	None	Yes	Spring	Chemical	Yes	Yes	Yes	before and after eating	Water only	2	2024-01-03	4	<5	No	No	No	No	No	No	No
Fajigole HC	E2FG015	No intended pathogen	Negative	shahemene woreda	32	26-35	Male	4	<=4	None	Farmer	Yes	Tap	No treatment	Yes	Yes	Yes	before and after eating	Water only	2	2024-01-03	4	<5	No	No	No	No	No	No	No
Fajigole HC	E2FG016	No intended pathogen	Negative	shahemene woreda	10	2024-06-15	Male	3	<=4	Primary	Student	Yes	Tap	No treatment	No	No	Yes	always after visiting toilet	Water only	3	2024-01-03	3	<5	No	No	No	No	No	No	No
Fajigole HC	E2FG017	No intended pathogen	Negative	shahemene woreda	18	16-25	Male	2	<=4	Primary	Farmer	Yes	Tap	Filtering	No	Yes	Yes	always after visiting toilet	Water only	3	2024-01-03	3	<5	No	No	No	No	Yes	No	No
Fajigole HC	E2FG018	No intended pathogen	Negative	shahemene woreda	19	16-25	Male	7	>=5	Primary	Farmer	Yes	Tap	No treatment	No	No	Yes	all the time	Soap and water	3	2024-01-03	3	<5	No	No	No	No	No	No	No
Fajigole HC	E2FG020	E.coli O157	Positive	shahemene woreda	9	2024-06-15	Male	4	<=4	Primary	Student	Yes	Tap	Chemical	No	No	Yes	all the time	Water only	2	2024-01-03	4	<5	No	No	No	No	No	No	No
Fajigole HC	E2FG021	No intended pathogen	Negative	shahemene woreda	20	16-25	Male	4	<=4	Collage	Merchant	Yes	Tap	Chemical	No	No	Yes	all the time	Water only	2	2024-01-03	2	<5	No	No	No	No	No	No	No
Fajigole HC	E2FG022	No intended pathogen	Negative	shahemene woreda	6	2024-06-15	Female	4	<=4	Primary	Student	Yes	Domestic	Chemical	No	Yes	No	always after visiting toilet	Water only	3	2024-01-03	3	<5	No	No	No	No	No	No	No
Fajigole HC	E2FG023	No intended pathogen	Negative	shahemene woreda	10	2024-06-15	Female	3	<=4	Primary	Student	Yes	Domestic	Filtering	No	Yes	Yes	always after visiting toilet	Water only	2	2024-01-03	4	<5	No	No	No	No	No	No	No
Fajigole HC	E2FG024	No intended pathogen	Negative	shahemene woreda	10	2024-06-15	Male	4	<=4	Primary	Student	Yes	River	Chemical	No	Yes	Yes	before and after eating	Water only	3	2024-01-03	3	<5	No	No	No	No	No	No	No
Fajigole HC	E2FG025	No intended pathogen	Negative	shahemene woreda	18	16-25	Male	4	<=4	None	Farmer	Yes	River	Chemical	No	No	Yes	before and after eating	Water only	2	2024-01-03	4	<5	No	No	No	No	No	No	No
Fajigole HC	E2FG026	Citrobacter	Negative	shahemene woreda	19	16-25	Male	3	<=4	Primary	Farmer	Yes	Domestic	Chemical	No	Yes	Yes	before and after eating	Water only	2	2024-01-03	2	<5	No	No	No	No	No	No	No
Fajigole HC	E2FG027	No intended pathogen	Negative	shahemene woreda	23	16-25	Male	4	<=4	Collage	Farmer	No	Tap	Boiling	No	Yes	Yes	before and after eating	Soap and water	3	2024-01-03	3	<5	No	No	No	No	No	No	No
Fajigole HC	E2FG028	No intended pathogen	Negative	shahemene woreda	20	16-25	Male	3	<=4	Primary	Farmer	Yes	Tap	Filtering	No	Yes	Yes	before and after eating	Water only	2	2024-01-03	4	<5	No	No	No	No	No	No	No
Fajigole HC	E2FG029	E.coli O157	Positive	shahemene woreda	11	2024-06-15	Female	6	>=5	Primary	Farmer	Yes	Domestic	Chemical	No	No	Yes	always after visiting toilet	Water only	2	2024-01-03	2	<5	No	No	No	No	No	No	No
Fajigole HC	E2FG030	No intended pathogen	Negative	shahemene woreda	8	2024-06-15	Female	5	>=5	Primary	Student	Yes	Domestic	Chemical	No	No	Yes	always after visiting toilet	Soap and water	3	2024-01-03	3	<5	No	No	No	No	No	No	No
Fajigole HC	E2FG031	E.coli O157	Positive	shahemene woreda	4	<=5	Male	3	<=4	None	None	Yes	River	Filtering	No	No	Yes	before and after eating	Water only	2	2024-01-03	3	<5	No	No	No	No	No	No	No
Fajigole HC	E2FG032	E.coli O157	Positive	shahemene woreda	3	<=5	Male	4	<=4	None	None	Yes	Domestic	Filtering	No	Yes	Yes	before and after eating	Water only	2	2024-01-03	4	<5	No	No	No	No	No	No	No
Fajigole HC	E2FG033	No intended pathogen	Negative	shahemene woreda	32	26-35	Male	4	<=4	Primary	Farmer	Yes	Domestic	Filtering	No	Yes	Yes	always after visiting toilet	Soap and water	2	2024-01-03	4	<5	No	No	No	No	No	No	No
Fajigole HC	E2FG034	Shigella Spp	Negative	shahemene woreda	10	2024-06-15	Male	3	<=4	Primary	Student	Yes	Domestic	Boiling	Yes	No	Yes	before and after eating	Water only	3	2024-01-03	3	<5	No	No	No	No	No	No	No
Fajigole HC	E2FG035	Shigella Spp	Negative	shahemene woreda	18	16-25	Male	3	<=4	Primary	Farmer	Yes	Tap	Boiling	Yes	No	Yes	always after visiting toilet	Water only	3	2024-01-03	3	<5	No	No	No	No	Yes	No	No
Fajigole HC	E2FG036	No intended pathogen	Negative	shahemene woreda	19	16-25	Male	6	>=5	Primary	Farmer	Yes	Domestic	Chemical	Yes	No	Yes	always after visiting toilet	Water only	3	2024-01-03	3	<5	No	No	No	No	No	No	No
Fajigole HC	E2FG037	No intended pathogen	Negative	shahemene woreda	23	16-25	Male	4	<=4	Primary	Farmer	Yes	Domestic	Boiling	Yes	No	Yes	always after visiting toilet	Water only	2	2024-01-03	4	<5	No	No	No	No	No	No	No
Fajigole HC	E2FG038	No intended pathogen	Negative	shahemene woreda	20	16-25	Male	6	>=5	Primary	Farmer	Yes	Tap	Chemical	No	No	Yes	always after visiting toilet	Water only	2	2024-01-03	2	<5	No	No	No	No	No	No	No
Fajigole HC	E2FG039	No intended pathogen	Negative	shahemene woreda	7	2024-06-15	Female	4	<=4	Primary	Student	Yes	Domestic	Filtering	Yes	No	Yes	always after visiting toilet	Soap and water	3	2024-01-03	3	<5	No	No	No	No	No	No	No
Fajigole HC	E2FG040	No intended pathogen	Negative	shahemene woreda	12	2024-06-15	Female	4	<=4	Primary	Student	Yes	Tap	Chemical	No	No	Yes	always after visiting toilet	Water only	2	2024-01-03	4	<5	No	No	No	No	No	No	No
Fajigole HC	E2FG041	No intended pathogen	Negative	shahemene woreda	19	16-25	Male	6	>=5	Primary	Farmer	Yes	Domestic	Chemical	Yes	No	Yes	always after visiting toilet	Water only	3	2024-01-03	3	<5	No	No	No	No	No	No	No
Fajigole HC	E2FG042	No intended pathogen	Negative	shahemene woreda	23	16-25	Male	4	<=4	Primary	Farmer	Yes	Domestic	Boiling	Yes	No	Yes	always after visiting toilet	Water only	2	2024-01-03	4	<5	No	No	No	No	No	No	No
Fajigole HC	E2FG043	No intended pathogen	Negative	shahemene woreda	20	16-25	Male	6	>=5	Primary	Farmer	Yes	Tap	Chemical	No	No	Yes	always after visiting toilet	Water only	2	2024-01-03	2	<5	No	No	No	No	No	No	No
SSH	E1SS001	No intended pathogen	Negative	shahemene woreda	19	16-25	Male	40	>=5	Primary	others	Yes	Tap	Chemical	No	No	Yes	always after visiting toilet	Water only	4	>=3	6	>=5	No	Yes	Yes	Yes	No	Yes	Yes
SSH	E1SS002	E.coli O157	Positive	Shashemene town	20	16-25	Female	4	<=4	Primary	others	No	Tap	No treatment	No	Yes	Yes	always after visiting toilet	Water only	2	2024-01-03	7	>=5	No	No	Yes	Yes	Yes	Yes	Yes
SSH	E1KT143	E.coli O157	Positive	Shashemene town	24	16-25	Male	2	<=4	None	None	Yes	Tap	No treatment	No	Yes	Yes	always after visiting toilet	Water only	1	2024-01-03	3	<5	No	No	No	No	No	No	No
SSH	E1DF137	E.coli O157	Positive	Shashemene town	26	26-35	Male	8	>=5	Primary	Farmer	Yes	Tap	No treatment	No	Yes	Yes	always after visiting toilet	Water only	1	2024-01-03	3	<5	No	No	No	No	No	No	Yes
SSH	E1DF143	E.coli O157	Positive	Shashemene town	36	36-45	Male	6	>=5	Primary	Farmer	Yes	Tap	No treatment	No	Yes	Yes	always after visiting toilet	Water only	1	2024-01-03	3	<5	No	No	No	No	No	No	Yes
SSH	E1DF138	E.coli O157	Positive	Shashemene town	27	26-35	Male	2	<=4	Primary	Farmer	Yes	Tap	No treatment	No	Yes	Yes	always after visiting toilet	Water only	1	2024-01-03	3	<5	No	No	No	No	No	No	Yes
SSH	E1KT144	E.coli O157	Positive	Shashemene town	25	16-25	Female	11	>=5	Primary	None	Yes	Tap	No treatment	Yes	Yes	Yes	always after visiting toilet	Water only	1	2024-01-03	7	>=5	No	No	No	Yes	No	No	Yes
SSH	E1DF184	E.coli O157	Positive	Shashemene town	27	26-35	Male	4	<=4	Collage	Employee	Yes	Tap	No treatment	Yes	No	Yes	always after visiting toilet	Water only	1	2024-01-03	3	<5	No	No	No	No	No	No	Yes
SSH	E1KT166	E.coli O157	Positive	Shashemene town	19	16-25	Male	4	<=4	Secondary	Student	Yes	Tap	No treatment	Yes	Yes	Yes	always after visiting toilet	Water only	2	2024-01-03	4	<5	No	No	No	No	No	No	No
SSH	E1AF281	No intended pathogen	Negative	Shashemene town	24	16-25	Female	5	>=5	Primary	None	Yes	Tap	Chemical	Yes	Yes	Yes	always after visiting toilet	Water only	2	2024-01-03	4	<5	No	No	No	Yes	No	No	No
SSH	E1AF282	No intended pathogen	Negative	Shashemene town	58	>=56	Female	5	>=5	Primary	None	Yes	Tap	No treatment	Yes	Yes	Yes	always after visiting toilet	Water only	2	2024-01-03	4	<5	No	No	No	No	No	No	Yes
SSH	E1AF283	Citrobacter	Negative	Shashemene town	48	46-55	Female	4	<=4	Primary	others	No	Tap	No treatment	No	Yes	Yes	always after visiting toilet	Water only	1	2024-01-03	4	<5	No	No	No	No	No	No	Yes
SSH	E1AF284	No intended pathogen	Negative	Shashemene town	25	16-25	Male	2	<=4	None	None	Yes	Tap	No treatment	No	Yes	Yes	always after visiting toilet	Water only	2	2024-01-03	3	<5	No	No	No	No	No	No	Yes
SSH	E1AF285	No intended pathogen	Negative	Shashemene town	18	16-25	Male	8	>=5	Primary	Farmer	Yes	Tap	No treatment	No	Yes	Yes	always after visiting toilet	Water only	1	2024-01-03	4	<5	No	No	No	Yes	No	No	Yes
SSH	E1AF286	No intended pathogen	Negative	Shashemene town	22	16-25	Female	6	>=5	Primary	Farmer	Yes	Tap	No treatment	No	Yes	Yes	always after visiting toilet	Water only	1	2024-01-03	5	<5	No	No	No	Yes	No	No	Yes
SSH	E1AF287	klibsella	Negative	Shashemene town	27	26-35	Female	2	<=4	Primary	Farmer	Yes	Tap	No treatment	No	Yes	Yes	always after visiting toilet	Water only	1	2024-01-03	3	<5	No	No	No	No	No	No	Yes
SSH	E1AF317	E.coli O157	Positive	Shashemene town	3	<=5	Female	4	<=4	None	None	No	Tap	No treatment	Yes	No	Yes	always after visiting toilet	Water only	2	2024-01-03	3	<5	No	No	No	Yes	No	No	Yes
SSH	E1DF145	Acinetibater	Negative	Shashemene town	29	26-35	Female	4	<=4	Primary	others	No	Tap	No treatment	No	Yes	Yes	always after visiting toilet	Water only	1	2024-01-03	3	<5	No	No	No	No	No	No	Yes
SSH	E1DF146	Acinetibater	Negative	Shashemene town	27	26-35	Male	2	<=4	None	None	Yes	Tap	No treatment	No	Yes	Yes	always after visiting toilet	Water only	1	2024-01-03	3	<5	No	No	No	No	No	No	Yes
SSH	E1DF147	No intended pathogen	Negative	Shashemene town	40	36-45	Male	8	>=5	Primary	Farmer	Yes	Tap	No treatment	No	Yes	Yes	always after visiting toilet	Water only	1	2024-01-03	2	<5	No	No	No	No	No	No	No
SSH	E1DF148	No intended pathogen	Negative	Shashemene town	22	16-25	Male	6	>=5	Primary	Farmer	Yes	Tap	No treatment	No	Yes	Yes	always after visiting toilet	Water only	1	2024-01-03	2	<5	No	No	No	No	No	No	Yes
SSH	E1DF149	No intended pathogen	Negative	Shashemene town	33	26-35	Female	2	<=4	Primary	Farmer	Yes	Tap	No treatment	No	Yes	Yes	always after visiting toilet	Water only	1	2024-01-03	3	<5	No	No	No	No	No	No	Yes
SSH	E1DF150	Citrobacter	Negative	Shashemene town	27	26-35	Male	11	>=5	Primary	others	Yes	Tap	No treatment	Yes	Yes	Yes	always after visiting toilet	Water only	1	2024-01-03	3	<5	No	No	No	Yes	No	No	Yes
SSH	E1UN051	Enterobacter	Negative	Shashemene town	3	<=5	Female	4	<=4	None	None	No	Tap	No treatment	Yes	No	Yes	always after visiting toilet	Water only	2	2024-01-03	3	<5	No	No	No	Yes	No	No	Yes
SSH	E1UN052	Enterobacter	Negative	Shashemene town	29	26-35	Female	4	<=4	Primary	others	No	Tap	No treatment	No	Yes	Yes	always after visiting toilet	Water only	1	2024-01-03	3	<5	No	No	No	No	No	No	Yes
SSH	E1UN053	No intended pathogen	Negative	Shashemene town	27	26-35	Male	2	<=4	None	None	Yes	Tap	No treatment	No	Yes	Yes	always after visiting toilet	Water only	1	2024-01-03	3	<5	No	No	No	No	No	No	Yes
SSH	E1UN054	Shigella Spp	Negative	Shashemene town	40	36-45	Male	8	>=5	Primary	Farmer	Yes	Tap	No treatment	No	Yes	Yes	always after visiting toilet	Water only	1	2024-01-03	2	<5	No	No	No	No	No	No	No
SSH	E1UN055	No intended pathogen	Negative	Shashemene town	22	16-25	Male	6	>=5	Primary	Farmer	Yes	Tap	No treatment	No	Yes	Yes	always after visiting toilet	Water only	1	2024-01-03	2	<5	No	No	No	No	No	No	Yes
SSH	E1UN056	No intended pathogen	Negative	Shashemene town	33	26-35	Female	2	<=4	Primary	Farmer	Yes	Tap	No treatment	No	Yes	Yes	always after visiting toilet	Water only	1	2024-01-03	3	<5	No	No	No	No	No	No	Yes
SSH	E1UN057	No intended pathogen	Negative	Shashemene town	27	26-35	Male	11	>=5	Primary	others	Yes	Tap	No treatment	Yes	Yes	Yes	always after visiting toilet	Water only	1	2024-01-03	3	<5	No	No	No	Yes	No	No	Yes
Harebate HC	E2HB017	No intended pathogen	Negative	shahemene woreda	2	<=5	Male	5	>=5	None	None	No	Tap	No treatment	No	No	No	always after visiting toilet	Water only	4	>=3	4	<5	No	No	No	Yes	No	No	No
Harebate HC	E2HB018	No intended pathogen	Negative	shahemene woreda	18	16-25	Male	3	<=4	Primary	Student	Yes	Domestic	Filtering	No	Yes	Yes	always after visiting toilet	Water only	4	>=3	4	<5	No	No	No	No	No	No	No
Harebate HC	E2HB019	No intended pathogen	Negative	shahemene woreda	9	2024-06-15	Male	4	<=4	Primary	Student	Yes	River	Chemical	No	Yes	Yes	before and after eating	Water only	3	2024-01-03	3	<5	No	No	No	Yes	No	No	No
Harebate HC	E2HB020	Rahnella aquaitius	Negative	shahemene woreda	18	16-25	Female	4	<=4	None	Farmer	Yes	River	Chemical	No	No	Yes	before and after eating	Water only	4	>=3	4	<5	No	No	No	No	Yes	No	Yes
Harebate HC	E2HB021	No intended pathogen	Negative	shahemene woreda	3	<=5	Male	3	<=4	None	None	Yes	Domestic	Chemical	No	Yes	Yes	before and after eating	Water only	2	2024-01-03	4	<5	No	No	No	Yes	No	No	No
Harebate HC	E2HB022	No intended pathogen	Negative	shahemene woreda	18	16-25	Male	4	<=4	None	None	No	Tap	Boiling	No	Yes	Yes	before and after eating	Soap and water	2	2024-01-03	4	<5	No	No	No	Yes	No	No	No
Harebate HC	E2HB023	No intended pathogen	Negative	shahemene woreda	50	46-55	Male	3	<=4	None	None	Yes	Tap	Filtering	No	Yes	Yes	before and after eating	Water only	2	2024-01-03	7	>=5	No	No	No	No	No	No	Yes
Harebate HC	E2HB024	No intended pathogen	Negative	shahemene woreda	9	2024-06-15	Female	6	>=5	Primary	Student	Yes	Domestic	Chemical	No	No	Yes	always after visiting toilet	Water only	3	2024-01-03	4	<5	No	No	No	Yes	No	No	No
Harebate HC	E2HB025	No intended pathogen	Negative	shahemene woreda	11	2024-06-15	Female	5	>=5	Primary	Student	Yes	Domestic	Chemical	No	No	Yes	always after visiting toilet	Soap and water	3	2024-01-03	7	>=5	No	No	No	Yes	No	No	Yes
Harebate HC	E2HB026	No intended pathogen	Negative	shahemene woreda	35	26-35	Male	3	<=4	None	None	Yes	River	Filtering	No	No	Yes	before and after eating	Water only	2	2024-01-03	5	<5	No	No	No	No	No	No	No
Harebate HC	E2HB027	No intended pathogen	Negative	shahemene woreda	30	26-35	Female	4	<=4	None	None	Yes	Domestic	Filtering	No	Yes	Yes	before and after eating	Water only	4	>=3	5	<5	No	No	No	Yes	No	No	No
Harebate HC	E2HB028	No intended pathogen	Negative	shahemene woreda	60	>=56	Male	4	<=4	Primary	Farmer	Yes	Domestic	Filtering	No	Yes	Yes	always after visiting toilet	Soap and water	4	>=3	5	<5	No	No	No	Yes	No	No	Yes
Harebate HC	E2HB029	No intended pathogen	Negative	shahemene woreda	18	16-25	Female	3	<=4	Secondary	Student	Yes	Domestic	Boiling	Yes	No	Yes	before and after eating	Water only	4	>=3	5	<5	No	No	No	No	No	No	No
Harebate HC	E2HB030	No intended pathogen	Negative	shahemene woreda	14	2024-06-15	Male	3	<=4	Primary	Farmer	Yes	Tap	Boiling	Yes	No	Yes	always after visiting toilet	Water only	2	2024-01-03	4	<5	No	No	No	Yes	No	No	No
Harebate HC	E2HB031	No intended pathogen	Negative	shahemene woreda	75	>=56	Male	6	>=5	Primary	Farmer	Yes	Domestic	Chemical	Yes	No	Yes	always after visiting toilet	Water only	2	2024-01-03	5	<5	No	No	No	No	No	No	No
Harebate HC	E2HB032	No intended pathogen	Negative	shahemene woreda	9	2024-06-15	Female	4	<=4	Primary	Student	Yes	Domestic	Boiling	Yes	No	Yes	always after visiting toilet	Water only	2	2024-01-03	4	<5	No	No	No	No	No	No	No
Harebate HC	E2HB033	No intended pathogen	Negative	shahemene woreda	30	26-35	Male	6	>=5	Primary	Farmer	Yes	Tap	Chemical	No	No	Yes	always after visiting toilet	Water only	3	2024-01-03	3	<5	No	No	No	No	No	No	Yes
Harebate HC	E2HB034	No intended pathogen	Negative	shahemene woreda	1	<=5	Female	4	<=4	None	None	Yes	Domestic	Filtering	Yes	No	Yes	always after visiting toilet	Soap and water	3	2024-01-03	3	<5	No	No	No	No	No	No	No
Harebate HC	E2HB035	No intended pathogen	Negative	shahemene woreda	3	<=5	Male	4	<=4	None	None	Yes	Tap	Chemical	No	No	Yes	always after visiting toilet	Water only	2	2024-01-03	3	<5	No	No	No	No	No	No	No
Harebate HC	E2HB036	No intended pathogen	Negative	shahemene woreda	25	16-25	Male	6	>=5	Primary	Farmer	Yes	Domestic	Chemical	Yes	No	Yes	always after visiting toilet	Water only	2	2024-01-03	3	<5	No	No	No	Yes	No	No	Yes
Harebate HC	E2HB037	No intended pathogen	Negative	shahemene woreda	3	<=5	Male	4	<=4	None	None	Yes	Domestic	Boiling	Yes	No	Yes	always after visiting toilet	Water only	2	2024-01-03	2	<5	No	No	No	No	No	No	No
Harebate HC	E2HB038	No intended pathogen	Negative	shahemene woreda	2	<=5	Male	6	>=5	None	None	Yes	Tap	Chemical	No	No	Yes	always after visiting toilet	Water only	2	2024-01-03	3	<5	No	No	No	No	No	No	No
Harebate HC	E2HB039	No intended pathogen	Negative	shahemene woreda	22	16-25	Male	40	>=5	Primary	others	Yes	Tap	Chemical	No	No	Yes	always after visiting toilet	Water only	2	2024-01-03	5	<5	No	No	No	No	No	No	No
Harebate HC	E2HB040	No intended pathogen	Negative	shahemene woreda	7	2024-06-15	Female	4	<=4	Primary	Student	No	Tap	No treatment	No	Yes	Yes	always after visiting toilet	Water only	2	2024-01-03	3	<5	No	No	No	No	No	No	No
Harebate HC	E2HB041	No intended pathogen	Negative	shahemene woreda	13	2024-06-15	Female	2	<=4	None	None	Yes	Tap	No treatment	No	Yes	Yes	always after visiting toilet	Water only	2	2024-01-03	3	<5	No	No	No	No	No	No	No
Harebate HC	E2HB042	No intended pathogen	Negative	shahemene woreda	14	2024-06-15	Male	8	>=5	Primary	Farmer	Yes	Tap	No treatment	No	Yes	Yes	always after visiting toilet	Water only	2	2024-01-03	4	<5	No	No	No	Yes	No	No	No
Harebate HC	E2HB043	No intended pathogen	Negative	shahemene woreda	18	16-25	Female	6	>=5	Primary	Farmer	Yes	Tap	No treatment	No	Yes	Yes	always after visiting toilet	Water only	2	2024-01-03	5	<5	No	No	No	No	No	No	No
Harebate HC	E2HB044	No intended pathogen	Negative	shahemene woreda	14	2024-06-15	Male	6	>=5	Primary	Farmer	Yes	Tap	Chemical	No	No	Yes	always after visiting toilet	Water only	2	2024-01-03	4	<5	No	No	No	No	No	No	No
Toga HC	E2TO033	No intended pathogen	Negative	shahemene woreda	75	>=56	Male	8	>=5	Secondary	Merchant	Yes	Spring	Filtering	Yes	Yes	No	before and after eating	Water only	2	2024-01-03	3	<5	No	No	No	No	No	No	No
Toga HC	E2TO034	Aeromonas	Negative	shahemene woreda	9	2024-06-15	Female	5	>=5	Primary	Student	Yes	Tap	No treatment	Yes	Yes	Yes	all the time	Soap and water	2	2024-01-03	3	<5	No	No	No	No	No	No	No
Toga HC	E2TO035	No intended pathogen	Negative	shahemene woreda	22	16-25	Male	3	<=4	Primary	Farmer	Yes	Spring	Boiling	Yes	Yes	No	before and after eating	Water only	2	2024-01-03	3	<5	No	No	No	No	No	No	No
Toga HC	E2TO036	No intended pathogen	Negative	shahemene woreda	12	2024-06-15	Male	6	>=5	None	Student	Yes	River	Filtering	No	Yes	No	before and after eating	Water only	2	2024-01-03	3	<5	No	No	No	No	No	No	No
Toga HC	E2TO037	No intended pathogen	Negative	shahemene woreda	36	36-45	Male	12	>=5	None	Farmer	Yes	Tap	No treatment	Yes	Yes	Yes	all the time	Water only	2	2024-01-03	3	<5	No	No	No	No	No	No	No
Toga HC	E2TO038	No intended pathogen	Negative	shahemene woreda	10	2024-06-15	Male	4	<=4	Primary	Student	Yes	Tap	No treatment	Yes	Yes	Yes	all the time	Soap and water	3	2024-01-03	3	<5	No	No	No	No	No	No	No
Toga HC	E2TO039	No intended pathogen	Negative	shahemene woreda	56	>=56	Male	10	>=5	Primary	Farmer	Yes	Spring	No treatment	Yes	Yes	Yes	before and after eating	Soap and water	2	2024-01-03	3	<5	No	No	No	No	No	No	No
Toga HC	E2TO040	No intended pathogen	Negative	shahemene woreda	40	36-45	Male	3	<=4	Primary	Farmer	Yes	Tap	No treatment	No	Yes	Yes	before and after eating	Water only	2	2024-01-03	3	<5	No	No	No	No	No	No	No
Toga HC	E2TO041	No intended pathogen	Negative	shahemene woreda	30	26-35	Female	5	>=5	Secondary	Merchant	Yes	Tap	No treatment	Yes	Yes	Yes	all the time	Soap and water	2	2024-01-03	6	>=5	No	No	No	No	No	No	No
Toga HC	E2TO042	No intended pathogen	Negative	shahemene woreda	3	<=5	Male	4	<=4	None	None	Yes	Spring	Filtering	No	Yes	Yes	all the time	Soap and water	3	2024-01-03	3	<5	No	No	No	No	No	No	No
Toga HC	E2TO043	No intended pathogen	Negative	shahemene woreda	10	2024-06-15	Male	8	>=5	Primary	Student	Yes	Spring	Filtering	Yes	Yes	No	before and after eating	Water only	2	2024-01-03	3	<5	No	No	No	No	No	No	No
Toga HC	E2TO044	No intended pathogen	Negative	shahemene woreda	8	2024-06-15	Female	5	>=5	Primary	Student	Yes	Tap	No treatment	Yes	Yes	Yes	all the time	Soap and water	2	2024-01-03	3	<5	No	No	No	No	No	No	No
Toga HC	E2TO045	No intended pathogen	Negative	shahemene woreda	22	16-25	Male	3	<=4	Primary	Farmer	Yes	Spring	Boiling	Yes	Yes	No	before and after eating	Water only	2	2024-01-03	3	<5	No	No	No	No	No	No	No
Toga HC	E2TO046	No intended pathogen	Negative	shahemene woreda	12	2024-06-15	Male	6	>=5	Primary	Student	Yes	River	Filtering	No	Yes	No	before and after eating	Water only	2	2024-01-03	3	<5	No	No	No	No	No	No	No
Toga HC	E2TO047	No intended pathogen	Negative	shahemene woreda	36	36-45	Male	12	>=5	None	Farmer	Yes	Tap	No treatment	Yes	Yes	Yes	all the time	Water only	2	2024-01-03	3	<5	No	No	No	No	No	No	No
Toga HC	E2TO048	No intended pathogen	Negative	shahemene woreda	10	2024-06-15	Male	4	<=4	Primary	Student	Yes	Tap	No treatment	Yes	Yes	Yes	all the time	Soap and water	3	2024-01-03	3	<5	No	No	No	No	No	No	No
Toga HC	E2TO049	No intended pathogen	Negative	shahemene woreda	56	>=56	Male	10	>=5	Primary	Student	Yes	Spring	No treatment	Yes	Yes	Yes	before and after eating	Soap and water	2	2024-01-03	3	<5	No	No	No	No	No	No	No
Toga HC	E2TO050	No intended pathogen	Negative	shahemene woreda	40	36-45	Male	3	<=4	Primary	Student	Yes	Tap	No treatment	No	Yes	Yes	before and after eating	Water only	2	2024-01-03	3	<5	No	No	No	No	No	No	No
Toga HC	E2TO051	No intended pathogen	Negative	shahemene woreda	4	<=5	Male	7	>=5	None	None	Yes	Spring	Chemical	Yes	Yes	Yes	before and after eating	Water only	2	2024-01-03	3	<5	No	No	No	No	No	No	No
Toga HC	E2TO052	No intended pathogen	Negative	shahemene woreda	3	<=5	Male	10	>=5	None	None	Yes	Spring	Chemical	Yes	Yes	Yes	before and after eating	Water only	2	2024-01-03	4	<5	No	No	No	No	No	No	No
Toga HC	E2TO053	No intended pathogen	Negative	shahemene woreda	32	26-35	Male	4	<=4	None	Farmer	Yes	Tap	No treatment	Yes	Yes	Yes	before and after eating	Water only	2	2024-01-03	4	<5	No	No	No	No	No	No	No
Toga HC	E2TO054	No intended pathogen	Negative	shahemene woreda	10	2024-06-15	Male	3	<=4	Primary	Student	Yes	Tap	No treatment	No	No	Yes	always after visiting toilet	Water only	3	2024-01-03	3	<5	No	No	No	No	No	No	No
Toga HC	E2TO055	No intended pathogen	Negative	shahemene woreda	18	16-25	Male	2	<=4	Primary	Farmer	Yes	Tap	Filtering	No	Yes	Yes	always after visiting toilet	Water only	3	2024-01-03	3	<5	No	No	No	No	Yes	No	No
Toga HC	E2TO056	No intended pathogen	Negative	shahemene woreda	19	16-25	Male	7	>=5	Primary	Farmer	Yes	Tap	No treatment	No	No	Yes	all the time	Soap and water	3	2024-01-03	3	<5	No	No	No	No	No	No	No
Toga HC	E2TO057	No intended pathogen	Negative	shahemene woreda	9	2024-06-15	Male	4	<=4	Primary	Student	Yes	Tap	Chemical	No	No	Yes	all the time	Water only	2	2024-01-03	4	<5	No	No	No	No	No	No	No
Toga HC	E2TO058	No intended pathogen	Negative	shahemene woreda	20	16-25	Male	4	<=4	Collage	Merchant	Yes	Tap	Chemical	No	No	Yes	all the time	Water only	2	2024-01-03	2	<5	No	No	No	No	No	No	No
Toga HC	E2TO059	No intended pathogen	Negative	shahemene woreda	6	2024-06-15	Female	4	<=4	Primary	Student	Yes	Domestic	Chemical	No	Yes	No	always after visiting toilet	Water only	3	2024-01-03	3	<5	No	No	No	No	No	No	No
Toga HC	E2TO060	Shigella Spp	Negative	shahemene woreda	10	2024-06-15	Female	3	<=4	Primary	Student	Yes	Domestic	Filtering	No	Yes	Yes	always after visiting toilet	Water only	2	2024-01-03	4	<5	No	No	No	No	No	No	No
Toga HC	E2TO061	No intended pathogen	Negative	shahemene woreda	10	2024-06-15	Male	4	<=4	Primary	Student	Yes	River	Chemical	No	Yes	Yes	before and after eating	Water only	3	2024-01-03	3	<5	No	No	No	No	No	No	No
Toga HC	E2TO062	No intended pathogen	Negative	shahemene woreda	18	16-25	Male	4	<=4	None	Farmer	Yes	River	Chemical	No	No	Yes	before and after eating	Water only	2	2024-01-03	4	<5	No	No	No	No	No	No	No
Toga HC	E2TO063	No intended pathogen	Negative	shahemene woreda	19	16-25	Male	3	<=4	Primary	Farmer	Yes	Domestic	Chemical	No	Yes	Yes	before and after eating	Water only	2	2024-01-03	2	<5	No	No	No	No	No	No	No
Toga HC	E2TO064	No intended pathogen	Negative	shahemene woreda	23	16-25	Male	4	<=4	Collage	Farmer	No	Tap	Boiling	No	Yes	Yes	before and after eating	Soap and water	3	2024-01-03	3	<5	No	No	No	No	No	No	No
Toga HC	E2TO065	No intended pathogen	Negative	shahemene woreda	20	16-25	Male	3	<=4	Primary	Farmer	Yes	Tap	Filtering	No	Yes	Yes	before and after eating	Water only	2	2024-01-03	4	<5	No	No	No	No	No	No	No
Toga HC	E1ME274	E.coli O157	Positive	shahemene woreda	11	2024-06-15	Female	6	>=5	Primary	Farmer	Yes	Domestic	Chemical	No	No	Yes	always after visiting toilet	Water only	2	2024-01-03	2	<5	No	No	No	No	No	No	No
Toga HC	E1AB246	E.coli O157	Positive	shahemene woreda	8	2024-06-15	Female	5	>=5	Primary	Student	Yes	Domestic	Chemical	No	No	Yes	always after visiting toilet	Soap and water	3	2024-01-03	3	<5	No	No	No	No	No	No	No
Toga HC	E1AB250	E.coli O157	Positive	shahemene woreda	4	<=5	Male	3	<=4	None	None	Yes	River	Filtering	No	No	Yes	before and after eating	Water only	2	2024-01-03	3	<5	No	No	No	No	No	No	No
Toga HC	E2CH162	No intended pathogen	Negative	shahemene woreda	3	<=5	Male	4	<=4	None	None	Yes	Domestic	Filtering	No	Yes	Yes	before and after eating	Water only	2	2024-01-03	4	<5	No	No	No	No	No	No	No
Toga HC	E2CH163	No intended pathogen	Negative	shahemene woreda	32	26-35	Male	4	<=4	Primary	Farmer	Yes	Domestic	Filtering	No	Yes	Yes	always after visiting toilet	Soap and water	2	2024-01-03	4	<5	No	No	No	No	No	No	No
Toga HC	E2CH164	No intended pathogen	Negative	shahemene woreda	10	2024-06-15	Male	3	<=4	Primary	Student	Yes	Domestic	Boiling	Yes	No	Yes	before and after eating	Water only	3	2024-01-03	3	<5	No	No	No	No	No	No	No
Toga HC	E2CH165	E.coli O157	Positive	shahemene woreda	18	16-25	Male	3	<=4	Primary	Farmer	Yes	Tap	Boiling	Yes	No	Yes	always after visiting toilet	Water only	3	2024-01-03	3	<5	No	No	No	No	Yes	No	No
Toga HC	E2CH166	No intended pathogen	Negative	shahemene woreda	19	16-25	Male	6	>=5	Primary	Farmer	Yes	Domestic	Chemical	Yes	No	Yes	always after visiting toilet	Water only	3	2024-01-03	3	<5	No	No	No	No	No	No	No
Toga HC	E2CH167	No intended pathogen	Negative	shahemene woreda	23	16-25	Male	4	<=4	Primary	Farmer	Yes	Domestic	Boiling	Yes	No	Yes	always after visiting toilet	Water only	2	2024-01-03	4	<5	No	No	No	No	No	No	No
Toga HC	E2CH168	No intended pathogen	Negative	shahemene woreda	20	16-25	Male	6	>=5	Primary	Farmer	Yes	Tap	Chemical	No	No	Yes	always after visiting toilet	Water only	2	2024-01-03	2	<5	No	No	No	No	No	No	No
Toga HC	E2CH169	No intended pathogen	Negative	shahemene woreda	7	2024-06-15	Female	4	<=4	Primary	Student	Yes	Domestic	Filtering	Yes	No	Yes	always after visiting toilet	Soap and water	3	2024-01-03	3	<5	No	No	No	No	No	No	No
Toga HC	E2CH170	No intended pathogen	Negative	shahemene woreda	12	2024-06-15	Female	4	<=4	Primary	Student	Yes	Tap	Chemical	No	No	Yes	always after visiting toilet	Water only	2	2024-01-03	4	<5	No	No	No	No	No	No	No
Toga HC	E2CH171	No intended pathogen	Negative	shahemene woreda	19	16-25	Male	6	>=5	Primary	Farmer	Yes	Domestic	Chemical	Yes	No	Yes	always after visiting toilet	Water only	3	2024-01-03	3	<5	No	No	No	No	No	No	No
Toga HC	E2CH172	No intended pathogen	Negative	shahemene woreda	23	16-25	Male	4	<=4	Primary	Farmer	Yes	Domestic	Boiling	Yes	No	Yes	always after visiting toilet	Water only	2	2024-01-03	4	<5	No	No	No	No	No	No	No
Toga HC	E2CH173	No intended pathogen	Negative	shahemene woreda	20	16-25	Male	6	>=5	Primary	Farmer	Yes	Tap	Chemical	No	No	Yes	always after visiting toilet	Water only	2	2024-01-03	2	<5	No	No	No	No	No	No	No
Toga HC	E2CH174	No intended pathogen	Negative	shahemene woreda	19	16-25	Male	40	>=5	Primary	others	Yes	Tap	Chemical	No	No	Yes	always after visiting toilet	Water only	4	>=3	6	>=5	No	Yes	Yes	Yes	No	Yes	Yes
Toga HC	E2CH175	No intended pathogen	Negative	shahemene woreda	3	<=5	Male	7	>=5	None	None	Yes	Tap	Chemical	Yes	Yes	Yes	all the time	Water only	2	2024-01-03	4	<5	No	No	No	No	No	No	No
Toga HC	E2CH176	No intended pathogen	Negative	shahemene woreda	30	26-35	Female	3	<=4	Secondary	Merchant	Yes	Tap	No treatment	Yes	Yes	Yes	all the time	Soap and water	2	2024-01-03	4	<5	No	No	No	No	No	No	No
Toga HC	E2CH177	No intended pathogen	Negative	shahemene woreda	25	16-25	Male	8	>=5	None	Farmer	Yes	River	Filtering	Yes	Yes	No	before and after eating	Water only	3	2024-01-03	4	<5	No	No	No	No	No	No	No
Toga HC	E2CH178	No intended pathogen	Negative	shahemene woreda	4	<=5	Female	3	<=4	None	None	Yes	Tap	Chemical	No	No	Yes	all the time	Soap and water	3	2024-01-03	4	<5	No	No	No	No	No	No	No
Toga HC	E2CH179	No intended pathogen	Negative	shahemene woreda	35	26-35	Female	4	<=4	Primary	Farmer	Yes	Tap	No treatment	No	No	Yes	all the time	Soap and water	1	2024-01-03	3	<5	No	No	No	No	No	No	No
Toga HC	E2CH180	No intended pathogen	Negative	shahemene woreda	3	<=5	Male	3	<=4	None	None	Yes	Tap	Boiling	Yes	Yes	Yes	all the time	Soap and water	3	2024-01-03	4	<5	No	No	No	No	No	No	No
Toga HC	E2CH181	No intended pathogen	Negative	shahemene woreda	4	<=5	Female	2	<=4	None	None	No	Tap	Chemical	Yes	Yes	Yes	all the time	Soap and water	2	2024-01-03	4	<5	No	No	No	No	No	No	No
Toga HC	E2CH182	No intended pathogen	Negative	shahemene woreda	30	26-35	Male	9	>=5	Primary	Farmer	Yes	River	Boiling	Yes	Yes	Yes	all the time	Water only	3	2024-01-03	4	<5	No	No	No	No	No	No	No
Toga HC	E2CH183	No intended pathogen	Negative	shahemene woreda	30	26-35	Female	5	>=5	Secondary	Merchant	Yes	Tap	No treatment	Yes	Yes	Yes	all the time	Soap and water	2	2024-01-03	6	>=5	No	No	No	No	No	No	No
Toga HC	E2CH184	No intended pathogen	Negative	shahemene woreda	3	<=5	Male	4	<=4	None	None	Yes	Spring	Filtering	No	Yes	Yes	all the time	Soap and water	3	2024-01-03	3	<5	No	No	No	No	No	No	No
Toga HC	E2CH185	No intended pathogen	Negative	shahemene woreda	3	<=5	Male	3	<=4	None	None	Yes	Tap	Boiling	Yes	Yes	Yes	all the time	Soap and water	3	2024-01-03	4	<5	No	No	No	No	No	No	No

## Sheet: AMR, ESBL and Carba
Study0	Ampicillin	Amx_clav	Gentamicin	Ceftriaxone	Cefotaxime	Ceftazidime	Ciprofloxacin	Chloramphenicol	Tmx_Sulfa	Azithromycin	Tetracycline	Cefuroxime	Imipenem	Ertapenem	Meropenem	ESBL	Carbapenemase	Facility	adress	age	gender	@0_HH	Edu	Ocopation	D_animal	S_D_water	W_treatmet	Milk	UN_food	Toilet	Hand_W	H_W_W_what	D_diarrhea	N_E_in24	HHdiarrhea	T_Before	Fever	Vomiting	B_diarrhea	Mucous	abdominal_cramp
E1AW117	Resistant	Resistant	Sensitive	Sensitive	Sensitive	Sensitive	Sensitive	Sensitive	Sensitive	Sensitive	Sensitive	Intermediate	Sensitive	Sensitive	Sensitive	Positive	Negative	Awash HC	Shashemene town	13	Female	4	Primary	Student	Yes	Domestic	No treatment	No	Yes	Yes	before and after eating	Water only	2	3	No	No	No	No	No	No	No
E1AW121	Resistant	Intermediate	Sensitive	Sensitive	Sensitive	Sensitive	Sensitive	Sensitive	Sensitive	Sensitive	Sensitive	Intermediate	Intermediate	Resistant	Resistant	Positive	Positive	Awash HC	Shashemene town	2	Male	5	None	None	Yes	Domestic	No treatment	No	Yes	Yes	before and after eating	Water only	2	4	No	No	No	No	No	No	No
E1AW138	Resistant	Resistant	Sensitive	Resistant	Resistant	Resistant	Sensitive	Sensitive	Sensitive	Sensitive	Sensitive	Resistant	Sensitive	Resistant	Resistant	Positive	Positive	Awash HC	Shashemene town	2	Male	2	None	None	Yes	Domestic	No treatment	No	Yes	Yes	before and after eating	Water only	2	3	No	No	No	No	No	No	No
E1AW153	Resistant	Resistant	Sensitive	Resistant	Resistant	Resistant	Sensitive	Sensitive	Resistant	Resistant	Resistant	Resistant	Sensitive	Sensitive	Sensitive	Positive	Negative	Awash HC	Shashemene town	27	Female	8	Primary	Merchant	Yes	Domestic	No treatment	No	Yes	Yes	before and after eating	Water only	2	3	No	No	No	No	No	No	No
E1AW154	Resistant	Resistant	Sensitive	Sensitive	Sensitive	Sensitive	Sensitive	Sensitive	Resistant	Sensitive	Resistant	Sensitive	Sensitive	Sensitive	Sensitive	Negative	Negative	Awash HC	Shashemene town	21	Male	6	Primary	Farmer	Yes	Domestic	No treatment	No	Yes	Yes	before and after eating	Water only	2	4	No	No	No	No	Yes	No	Yes
E1AW158	Resistant	Resistant	Sensitive	Sensitive	Sensitive	Sensitive	Sensitive	Sensitive	Sensitive	Sensitive	Resistant	Sensitive	Intermediate	Resistant	Resistant	Positive	Positive	Awash HC	Shashemene town	4	Male	2	Primary	Student	Yes	Domestic	No treatment	No	Yes	Yes	before and after eating	Water only	2	3	No	No	No	No	No	No	No
E1SS002	Resistant	Resistant	Sensitive	Sensitive	Sensitive	Sensitive	Sensitive	Sensitive	Sensitive	Sensitive	Resistant	Sensitive	Intermediate	Resistant	Resistant	Negative	Positive	SSH	Shashemene town	20	Female	4	Primary	others	No	Spring	No treatment	No	Yes	Yes	always after visiting toilet	Water only	2	7	No	No	Yes	Yes	Yes	Yes	Yes
E2CH106	Resistant	Resistant	Sensitive	Sensitive	Sensitive	Intermediate	Sensitive	Sensitive	Sensitive	Resistant	Sensitive	Intermediate	Sensitive	Resistant	Resistant	Positive	Positive	Chebi HC	shahemene woreda	3	Male	3	None	None	Yes	Tap	Boiling	Yes	Yes	Yes	all the time	Soap and water	3	4	No	No	No	No	No	No	No
E1AB156	Resistant	Resistant	Sensitive	Resistant	Resistant	Sensitive	Sensitive	Sensitive	Resistant	Sensitive	Sensitive	Intermediate	Intermediate	Resistant	Resistant	Positive	Positive	Abosto HC	Shashemene town	18	Male	6	None	others	Yes	Domestic	Boiling	Yes	Yes	Yes	all the time	Water only	1	5	No	No	No	Yes	Yes	Yes	Yes
E1AB157	Resistant	Resistant	Sensitive	Resistant	Resistant	Sensitive	Sensitive	Intermediate	Resistant	Sensitive	Resistant	Resistant	Sensitive	Sensitive	Sensitive	Negative	Negative	Abosto HC	Shashemene town	25	Female	3	University	Employee	Yes	Tap	Chemical	No	Yes	Yes	all the time	Soap and water	1	5	No	No	No	No	No	Yes	No
E1AB158	Resistant	Resistant	Sensitive	Resistant	Resistant	Resistant	Sensitive	Sensitive	Resistant	Sensitive	Resistant	Resistant	Sensitive	Resistant	Resistant	Positive	Positive	Abosto HC	Shashemene town	14	Female	4	Primary	Student	Yes	Domestic	No treatment	Yes	Yes	Yes	always after visiting toilet	Water only	1	5	No	No	Yes	Yes	Yes	Yes	Yes
E2FG020	Resistant	Intermediate	Sensitive	Sensitive	Sensitive	Sensitive	Sensitive	Sensitive	Sensitive	Sensitive	Sensitive	Intermediate	Sensitive	Sensitive	Sensitive	Positive	Negative	Faji gole HC	shahemene woreda	9	Male	4	Primary	Student	Yes	Tap	Chemical	No	No	Yes	all the time	Water only	2	4	No	No	No	No	No	No	No
E1KT143	Resistant	Resistant	Sensitive	Sensitive	Sensitive	Sensitive	Sensitive	Sensitive	Sensitive	Sensitive	Sensitive	Intermediate	Sensitive	Sensitive	Sensitive	Positive	Negative	SSH	Shashemene town	24	Male	2	None	None	Yes	Tap	No treatment	No	Yes	Yes	always after visiting toilet	Water only	1	3	No	No	No	No	No	No	No
E1DF137	Resistant	Resistant	Sensitive	Resistant	Resistant	Sensitive	Sensitive	Sensitive	Sensitive	Sensitive	Sensitive	Resistant	Sensitive	Sensitive	Sensitive	Negative	Negative	SSH	Shashemene town	26	Male	8	Primary	Farmer	Yes	Tap	No treatment	No	Yes	Yes	always after visiting toilet	Water only	1	3	No	No	No	No	No	No	Yes
E1DF143	Resistant	Resistant	Sensitive	Sensitive	Sensitive	Sensitive	Sensitive	Sensitive	Sensitive	Sensitive	Resistant	Sensitive	Sensitive	Sensitive	Sensitive	Positive	Negative	SSH	Shashemene town	36	Male	6	Primary	Farmer	Yes	Tap	No treatment	No	Yes	Yes	always after visiting toilet	Water only	1	3	No	No	No	No	No	No	Yes
E1AW359	Resistant	Resistant	Sensitive	Resistant	Resistant	Intermediate	Sensitive	Sensitive	Resistant	Sensitive	Resistant	Resistant	Sensitive	Resistant	Resistant	Positive	Positive	Awash HC	Shashemene town	16	Male	4	Primary	Farmer	Yes	Domestic	No treatment	No	Yes	Yes	before and after eating	Water only	1	2	No	No	Yes	Yes	No	No	No
E1AW343	Resistant	Resistant	Sensitive	Resistant	Resistant	Resistant	Sensitive	Sensitive	Sensitive	Sensitive	Sensitive	Resistant	Sensitive	Sensitive	Sensitive	Positive	Negative	Awash HC	Shashemene town	50	Female	5	None	Farmer	Yes	Domestic	No treatment	No	Yes	Yes	always after visiting toilet	Water only	3	3	No	No	No	No	Yes	No	Yes
E1AW367	Resistant	Resistant	Sensitive	Resistant	Resistant	Resistant	Sensitive	Sensitive	Resistant	Sensitive	Resistant	Resistant	Sensitive	Sensitive	Sensitive	Positive	Negative	Awash HC	Shashemene town	2	Male	4	None	None	Yes	Domestic	No treatment	No	Yes	Yes	before and after eating	Water only	2	3	No	No	No	No	No	No	No
E1DF138	Resistant	Resistant	Sensitive	Sensitive	Sensitive	Intermediate	Sensitive	Sensitive	Sensitive	Sensitive	Resistant	Intermediate	Intermediate	Resistant	Resistant	Positive	Positive	SSH	Shashemene town	27	Male	2	Primary	Farmer	Yes	Tap	No treatment	No	Yes	Yes	always after visiting toilet	Water only	1	3	No	No	No	No	No	No	Yes
E1KT144	Resistant	Intermediate	Sensitive	Sensitive	Sensitive	Sensitive	Sensitive	Sensitive	Sensitive	Sensitive	Sensitive	Sensitive	Sensitive	Sensitive	Sensitive	Negative	Negative	SSH	Shashemene town	25	Female	11	Primary	None	Yes	Tap	No treatment	Yes	Yes	Yes	always after visiting toilet	Water only	1	7	No	No	No	Yes	No	No	Yes
E1DF184	Resistant	Resistant	Sensitive	Sensitive	Sensitive	Sensitive	Intermediate	Sensitive	Resistant	Sensitive	Resistant	Intermediate	Sensitive	Sensitive	Sensitive	Negative	Negative	SSH	Shashemene town	27	Male	4	Collage	Employee	Yes	Tap	No treatment	Yes	No	Yes	always after visiting toilet	Water only	1	3	No	No	No	No	No	No	Yes
E1AW386	Resistant	Intermediate	Sensitive	Sensitive	Sensitive	Intermediate	Sensitive	Sensitive	Resistant	Sensitive	Resistant	Intermediate	Sensitive	Sensitive	Sensitive	Positive	Negative	Awash HC	Shashemene town	3	Male	4	None	None	Yes	Domestic	No treatment	No	Yes	Yes	before and after eating	Water only	2	3	No	No	No	No	No	No	No
E1ME201	Resistant	Resistant	Sensitive	Resistant	Resistant	Resistant	Sensitive	Sensitive	Sensitive	Resistant	Resistant	Resistant	Sensitive	Sensitive	Sensitive	Positive	Negative	Melka oda hos	Shashemene town	8	Male	11	Primary	Student	Yes	Tap	No treatment	Yes	Yes	Yes	all the time	Soap and water	3	6	No	No	Yes	Yes	No	No	Yes
E1ME202	Resistant	Resistant	Sensitive	Resistant	Resistant	Resistant	Sensitive	Sensitive	Sensitive	Resistant	Resistant	Resistant	Sensitive	Resistant	Resistant	Positive	Positive	Melka oda hos	Shashemene town	10	Female	4	Primary	Student	Yes	Tap	No treatment	Yes	No	Yes	all the time	Soap and water	1	3	No	No	No	No	No	No	Yes
E2FG029	Resistant	Resistant	Resistant	Sensitive	Sensitive	Intermediate	Sensitive	Sensitive	Resistant	Resistant	Resistant	Intermediate	Sensitive	Sensitive	Sensitive	Positive	Negative	Faji gole HC	shahemene woreda	11	Female	6	Primary	Farmer	Yes	Domestic	Chemical	No	No	Yes	always after visiting toilet	Water only	2	2	No	No	No	No	No	No	No
E2FG031	Resistant	Resistant	Sensitive	Sensitive	Sensitive	Sensitive	Sensitive	Sensitive	Resistant	Sensitive	Intermediate	Sensitive	Intermediate	Resistant	Resistant	Negative	Positive	Faji gole HC	shahemene woreda	4	Male	3	None	None	Yes	River	Filtering	No	No	Yes	before and after eating	Water only	2	3	No	No	No	No	No	No	No
E2FG032	Resistant	Resistant	Sensitive	Sensitive	Sensitive	Sensitive	Sensitive	Sensitive	Resistant	Sensitive	Intermediate	Sensitive	Sensitive	Sensitive	Sensitive	Negative	Negative	Faji gole HC	shahemene woreda	3	Male	4	None	None	Yes	Domestic	Filtering	No	Yes	Yes	before and after eating	Water only	2	4	No	No	No	No	No	No	No
E1AB223	Resistant	Resistant	Sensitive	Sensitive	Sensitive	Intermediate	Sensitive	Resistant	Resistant	Sensitive	Sensitive	Intermediate	Sensitive	Sensitive	Sensitive	Positive	Negative	Abosto HC	Shashemene town	25	Female	4	Collage	Merchant	Yes	Tap	Boiling	Yes	Yes	Yes	all the time	Soap and water	2	5	No	No	Yes	No	No	Yes	Yes
E1AF317	Resistant	Resistant	Sensitive	Sensitive	Sensitive	Sensitive	Sensitive	Sensitive	Sensitive	Sensitive	Sensitive	Sensitive	Sensitive	Sensitive	Sensitive	Negative	Negative	SSH	Shashemene town	3	Female	4	None	None	No	Tap	No treatment	Yes	No	Yes	always after visiting toilet	Water only	2	3	No	No	No	Yes	No	No	Yes
E2CH143	Resistant	Resistant	Sensitive	Sensitive	Sensitive	Sensitive	Sensitive	Sensitive	Sensitive	Sensitive	Resistant	Intermediate	Sensitive	Sensitive	Sensitive	Positive	Negative	Chebi HC	shahemene woreda	3	Male	4	None	None	Yes	Spring	Filtering	No	Yes	Yes	all the time	Soap and water	3	3	No	No	No	No	No	No	No
E1KT166	Resistant	Resistant	Sensitive	Sensitive	Sensitive	Sensitive	Sensitive	Sensitive	Sensitive	Sensitive	Resistant	Sensitive	Sensitive	Sensitive	Sensitive	Negative	Negative	SSH	Shashemene town	19	Male	4	Secondary	Student	Yes	Tap	No treatment	Yes	Yes	Yes	always after visiting toilet	Water only	2	4	No	No	No	No	No	No	No
E1ME222	Resistant	Resistant	Sensitive	Sensitive	Sensitive	Sensitive	Sensitive	Sensitive	Resistant	Sensitive	Resistant	Sensitive	Sensitive	Sensitive	Sensitive	Negative	Negative	Melka oda hos	Shashemene town	3	Male	4	None	None	Yes	Tap	No treatment	Yes	Yes	Yes	all the time	Soap and water	3	4	No	No	No	No	No	No	No
E1ME224	Resistant	Resistant	Sensitive	Sensitive	Resistant	Intermediate	Sensitive	Sensitive	Resistant	Sensitive	Sensitive	Sensitive	Sensitive	Sensitive	Sensitive	Positive	Negative	Melka oda hos	Shashemene town	5	Male	5	Primary	Student	Yes	Tap	Chemical	Yes	Yes	Yes	all the time	Soap and water	2	4	No	No	No	No	No	No	No
E1ME230	Resistant	Resistant	Sensitive	Sensitive	Sensitive	Intermediate	Sensitive	Sensitive	Sensitive	Sensitive	Resistant	Intermediate	Sensitive	Resistant	Resistant	Positive	Positive	Melka oda hos	Shashemene town	6	Female	5	Primary	Student	Yes	Tap	No treatment	Yes	Yes	Yes	all the time	Water only	2	4	No	No	No	No	No	No	No
E1AB246	Resistant	Resistant	Sensitive	Sensitive	Sensitive	Resistant	Sensitive	Sensitive	Resistant	Sensitive	Resistant	Resistant	Sensitive	Sensitive	Sensitive	Positive	Negative	Abosto HC	shahemene woreda	8	Female	5	Primary	Student	Yes	Domestic	Chemical	No	No	Yes	always after visiting toilet	Soap and water	3	3	No	No	No	No	No	No	No
E1AB250	Resistant	Resistant	Sensitive	Sensitive	Intermediate	Sensitive	Sensitive	Sensitive	Resistant	Sensitive	Resistant	Intermediate	Sensitive	Sensitive	Sensitive	Positive	Negative	Abosto HC	shahemene woreda	4	Male	3	None	None	Yes	River	Filtering	No	No	Yes	before and after eating	Water only	2	3	No	No	No	No	No	No	No
E1ME274	Resistant	Resistant	Sensitive	Sensitive	Sensitive	Intermediate	Sensitive	Sensitive	Sensitive	Resistant	Sensitive	Intermediate	Sensitive	Sensitive	Sensitive	Positive	Negative	Melka oda hos	shahemene woreda	11	Female	6	Primary	Farmer	Yes	Domestic	Chemical	No	No	Yes	always after visiting toilet	Water only	2	2	No	No	No	No	No	No	No
E2CH165	Resistant	Resistant	Resistant	Resistant	Resistant	Intermediate	Sensitive	Resistant	Resistant	Sensitive	Resistant	Resistant	Sensitive	Sensitive	Sensitive	Positive	Negative	Chebi HC	shahemene woreda	18	Male	3	Primary	Farmer	Yes	Tap	Boiling	Yes	No	Yes	always after visiting toilet	Water only	3	3	No	No	No	No	Yes	No	No
